# Supplementary material for: Crystal structure and Hirshfeld surface analysis of 3-oxours-12-ene-27a,28-dioic acid (quafrinoic acid)
Source: Acta Crystallogr E Crystallogr Commun. 2017 Apr 28;73(Pt 5):763–6. doi: 10.1107/S2056989017006077 (PMC5418801; doi:10.1107/S2056989017006077)
Supplement: Supplementary file 1 [file e-73-00763-sup1.cif]

##############################################################################
#                                                                            #
# This CIF contains the data in a paper accepted for publication in          #
# Acta Crystallographica Section E. It conforms to the requirements of       #
# Notes for Authors for Acta Crystallographica Section E, and has been       #
# peer reviewed under the auspices of the IUCr Commission on Journals.       #
#                                                                            #
# Full details of the Crystallographic Information File format               #
# are given in the paper "The Crystallographic Information File (CIF):       #
# a New Standard Archive File for Crystallography" by S. R. Hall, F. H.      #
# Allen and I. D. Brown [Acta Cryst. (1991), A47, 655-685].                  #
#                                                                            #
# The current version of the core CIF dictionary is obtainable from          #
# ftp://ftp.iucr.org/pub/cif_core.dic.                                       #
#                                                                            #
# Software is freely available for graphical display of the structure(s)     #
# in this CIF. For information consult the CIF software page                 #
# http://www.iucr.org/resources/cif/software.                                #
#                                                                            #
# This file may be used for bona fide research purposes within the           #
# scientific community so long as proper attribution is given to the journal # 
# article from which it was obtained.                                        #
#                                                                            #
##############################################################################
data_global
_audit_creation_method     'form.cif (version 2.0)'
_journal_data_validation_number     ?
_journal_date_recd_electronic     2017-04-12
_journal_date_accepted     2017-04-22
_journal_name_full     'Acta Crystallographica, Section E'
_journal_year     2017
_journal_volume     73
_journal_issue      5
_journal_page_first     763
_journal_page_last     766
_journal_paper_category     GO
_journal_paper_doi     10.1107/S2056989017006077
_journal_coeditor_code     RZ5213
_publ_contact_author_name     'Yousuf, S. '
_publ_contact_author_address
;
      H.E.J. Research Institute of Chemistry,
      International Center for Chemical and Biological Sciences,
      University of Karachi,
      Karachi 75270, Pakistan
;
_publ_contact_author_email     'dr.sammer.yousuf@gmail.com'
_publ_contact_author_fax     '+92-21 34819018-9'
_publ_contact_author_phone     '+92-21 34824924'
_publ_section_title
;
Crystal structure and Hirshfeld surface analysis of
3-oxours-12-ene-27a,28-dioic acid (quafrinoic acid)
;
loop_
    _publ_author_name
    _publ_author_footnote
    _publ_author_address
    'Bankeu Kezetas, Jean Jules'
;
Additional corresponding author, email: bk_jeanjules@yahoo.fr.
;
;
Department of Chemistry, Faculty of Science,
The University of Bamenda,
PO Box 39, Bambili,
Cameroon
;
    'Dietagoum Madjouka, St\'ephanie' .
;
Department of Chemistry, Faculty of Science,
University of Yaound\'e I, PO Box 812,
Yaound\'e,
Cameroon
;
    'Kumar, Rajesh' .
;
H.E.J. Research Institute of Chemistry,
International Center for Chemical and Biological Sciences,
University of Karachi,
Karachi 75270,
Pakistan
;
    'Ali, Muhammad Shaiq' .
;
H.E.J. Research Institute of Chemistry,
International Center for Chemical and Biological Sciences,
Sahrah-e-Dr. Salimuzzaman Siddiqui, Karachi 75280,
Pakistan
;
    'Lenta Njakou, Bruno' .
;
Department of Chemistry, Higher Teacher Training College,
University of Yaounde I,
PO Box 47 Yaound\'e,
Cameroon
;
    'Yousuf, Sammer' .
;
H.E.J. Research Institute of Chemistry,
International Center for Chemical and Biological Sciences,
Sahrah-e-Dr. Salimuzzaman Siddiqui, Karachi 75280,
Pakistan
;
_publ_section_synopsis
;
The title compound, known as quafrinoic acid, is a pentacyclic triterpene
isolated from <i>Nauclea Pobeguinii</i>. The compound is composed of five
fused six-membered rings and the molecular conformation is stabilized by
intramolecular C---H...O interaction, forming <i>S</i>6 and <i>S</i>8 rings.
;
data_I
_audit_creation_method     SHELXL-97
_chemical_name_systematic
;
3-Oxours-12-ene-27a,28-dioic acid
;
_chemical_name_common     ?
_chemical_formula_moiety     'C30 H44 O5'
_chemical_formula_sum     'C30 H44 O5'
_chemical_formula_iupac     'C30 H44 O5'
_chemical_formula_weight     484.65
_chemical_melting_point     ?
_symmetry_cell_setting     monoclinic
_symmetry_space_group_name_H-M     'P 21'
loop_
    _symmetry_equiv_pos_as_xyz
    'x, y, z'
    '-x, y+1/2, -z'
_cell_length_a     8.3465(2)
_cell_length_b     10.9783(3)
_cell_length_c     14.6583(4)
_cell_angle_alpha     90.00
_cell_angle_beta     101.0560(10)
_cell_angle_gamma     90.00
_cell_volume     1318.22(6)
_cell_formula_units_Z     2
_cell_measurement_reflns_used     9925
_cell_measurement_theta_min     5.07
_cell_measurement_theta_max     72.06
_cell_measurement_temperature     100(2)
_exptl_crystal_description     Block
_exptl_crystal_colour     Colourless
_exptl_crystal_size_max     0.45
_exptl_crystal_size_mid     0.23
_exptl_crystal_size_min     0.12
_exptl_crystal_density_diffrn     1.221
_exptl_crystal_density_meas     ?
_exptl_crystal_density_method     'not measured'
_exptl_crystal_F_000     528
_exptl_absorpt_coefficient_mu     0.644
_exptl_absorpt_correction_type     multi-scan
_exptl_absorpt_process_details
;
(SADABS; Bruker, 2009)
;
_exptl_absorpt_correction_T_min     0.7603
_exptl_absorpt_correction_T_max     0.9267
_exptl_special_details     ?
_diffrn_ambient_temperature     100(2)
_diffrn_radiation_type     CuK\a
_diffrn_radiation_wavelength     1.54178
_diffrn_radiation_source     'fine-focus sealed tube'
_diffrn_radiation_monochromator     graphite
_diffrn_measurement_device_type
;
Bruker SMART APEX CCD area-detector
;
_diffrn_measurement_method     '\w scans'
_diffrn_detector_area_resol_mean     ?
_diffrn_reflns_number     28696
_diffrn_reflns_av_R_equivalents     0.0423
_diffrn_reflns_av_sigmaI/netI     0.0279
_diffrn_reflns_theta_min     3.07
_diffrn_reflns_theta_max     72.20
_diffrn_reflns_theta_full     72.20
_diffrn_measured_fraction_theta_max     0.996
_diffrn_measured_fraction_theta_full     0.996
_diffrn_reflns_limit_h_min     -10
_diffrn_reflns_limit_h_max     10
_diffrn_reflns_limit_k_min     -12
_diffrn_reflns_limit_k_max     13
_diffrn_reflns_limit_l_min     -18
_diffrn_reflns_limit_l_max     18
_diffrn_standards_number     ?
_diffrn_standards_interval_count     ?
_diffrn_standards_interval_time     ?
_diffrn_standards_decay_%     ?
_refine_special_details
;
 Refinement of F^2^ against ALL reflections.  The weighted R-factor wR and
 goodness of fit S are based on F^2^, conventional R-factors R are based
 on F, with F set to zero for negative F^2^. The threshold expression of
 F^2^ > 2sigma(F^2^) is used only for calculating R-factors(gt) etc. and is
 not relevant to the choice of reflections for refinement.  R-factors based
 on F^2^ are statistically about twice as large as those based on F, and R-
 factors based on ALL data will be even larger.
;
_reflns_number_total     5116
_reflns_number_gt     5023
_reflns_threshold_expression     >2sigma(I)
_refine_ls_structure_factor_coef     Fsqd
_refine_ls_matrix_type     full
_refine_ls_R_factor_all     0.0421
_refine_ls_R_factor_gt     0.0414
_refine_ls_wR_factor_gt     0.1144
_refine_ls_wR_factor_ref     0.1152
_refine_ls_goodness_of_fit_ref     1.055
_refine_ls_restrained_S_all     1.055
_refine_ls_number_reflns     5116
_refine_ls_number_parameters     325
_refine_ls_number_restraints     2
_refine_ls_hydrogen_treatment     mixed
_refine_ls_weighting_scheme     calc
_refine_ls_weighting_details
         'calc w=1/[\s^2^(Fo^2^)+(0.0718P)^2^+0.4209P] where P=(Fo^2^+2Fc^2^)/3'
_atom_sites_solution_hydrogens     geom
_atom_sites_solution_primary     direct
_atom_sites_solution_secondary     difmap
_refine_ls_shift/su_max     0.000
_refine_ls_shift/su_mean     0.000
_refine_diff_density_max     0.703
_refine_diff_density_min     -0.311
_refine_ls_extinction_method
;
SHELXTL (Sheldrick, 2008)
;
_refine_ls_extinction_coef     0.0047(12)
_refine_ls_extinction_expression
                                  'Fc^*^=kFc[1+0.001xFc^2^\l^3^/sin(2\q)]^-1/4^'
_refine_ls_abs_structure_details
;
Flack, 1983
;
_refine_ls_abs_structure_Flack     0.14(17)
loop_
    _atom_type_symbol
    _atom_type_description
    _atom_type_scat_dispersion_real
    _atom_type_scat_dispersion_imag
    _atom_type_scat_source
    'C' 'C' 0.0181 0.0091
                         'International Tables Vol C Tables 4.2.6.8 and 6.1.1.4'
    'H' 'H' 0.0000 0.0000
                         'International Tables Vol C Tables 4.2.6.8 and 6.1.1.4'
    'O' 'O' 0.0492 0.0322
                         'International Tables Vol C Tables 4.2.6.8 and 6.1.1.4'
_computing_data_collection
;
SMART (Bruker, 2009)
;
_computing_cell_refinement
;
SAINT (Bruker, 2009)
;
_computing_data_reduction
;
SAINT (Bruker, 2009)
;
_computing_structure_solution
;
SHELXTL (Sheldrick, 2008)
;
_computing_structure_refinement
;
SHELXTL (Sheldrick, 2008)
;
_computing_molecular_graphics
;
SHELXTL (Sheldrick, 2008)
;
_computing_publication_material
;
SHELXTL (Sheldrick, 2008), PLATON (Spek, 2009) and publCIF
(Westrip, 2010)
;
loop_
    _atom_site_type_symbol
    _atom_site_label
    _atom_site_fract_x
    _atom_site_fract_y
    _atom_site_fract_z
    _atom_site_U_iso_or_equiv
    _atom_site_adp_type
    _atom_site_calc_flag
    _atom_site_refinement_flags
    _atom_site_occupancy
    _atom_site_symmetry_multiplicity
    _atom_site_disorder_assembly
    _atom_site_disorder_group
    O O1 0.27554(19) 0.9227(2) 0.81577(14) 0.0587(6) Uani d . 1 1 . .
    O O2 0.63334(15) 0.29733(12) 0.81088(9) 0.0213(3) Uani d . 1 1 . .
    O O3 0.56617(14) 0.43709(13) 0.70046(8) 0.0232(3) Uani d . 1 1 . .
    O O4 1.26493(17) 0.36149(16) 0.66220(11) 0.0376(4) Uani d D 1 1 . .
    O O5 1.31424(15) 0.25278(16) 0.79245(10) 0.0328(3) Uani d . 1 1 . .
    C C1 0.6083(2) 0.84362(18) 0.72071(13) 0.0250(4) Uani d . 1 1 . .
    H H1A 0.6715 0.8743 0.6748 0.030 Uiso calc R 1 1 . .
    H H1B 0.5291 0.7829 0.6889 0.030 Uiso calc R 1 1 . .
    C C2 0.5145(2) 0.9494(2) 0.75258(15) 0.0315(4) Uani d . 1 1 . .
    H H2A 0.5919 1.0146 0.7786 0.038 Uiso calc R 1 1 . .
    H H2B 0.4378 0.9833 0.6986 0.038 Uiso calc R 1 1 . .
    C C3 0.4206(2) 0.90781(18) 0.82544(14) 0.0295(4) Uani d . 1 1 . .
    C C4 0.5182(2) 0.84228(17) 0.91042(13) 0.0235(4) Uani d . 1 1 . .
    C C5 0.62587(19) 0.74263(16) 0.87525(12) 0.0190(3) Uani d . 1 1 . .
    H H5A 0.5453 0.6818 0.8430 0.023 Uiso calc R 1 1 . .
    C C6 0.7330(2) 0.66974(17) 0.95315(12) 0.0217(4) Uani d . 1 1 . .
    H H6A 0.8352 0.7148 0.9770 0.026 Uiso calc R 1 1 . .
    H H6B 0.6745 0.6572 1.0051 0.026 Uiso calc R 1 1 . .
    C C7 0.7722(2) 0.54683(17) 0.91361(11) 0.0206(3) Uani d . 1 1 . .
    H H7A 0.6692 0.5010 0.8938 0.025 Uiso calc R 1 1 . .
    H H7B 0.8419 0.4994 0.9634 0.025 Uiso calc R 1 1 . .
    C C8 0.85976(19) 0.55753(17) 0.83033(11) 0.0186(3) Uani d . 1 1 . .
    C C9 0.7771(2) 0.65618(17) 0.75961(11) 0.0192(3) Uani d . 1 1 . .
    H H9A 0.6722 0.6185 0.7277 0.023 Uiso calc R 1 1 . .
    C C10 0.7266(2) 0.77963(16) 0.80027(12) 0.0204(4) Uani d . 1 1 . .
    C C11 0.8786(2) 0.67108(18) 0.68322(14) 0.0281(4) Uani d . 1 1 . .
    H H11A 0.8169 0.7212 0.6321 0.034 Uiso calc R 1 1 . .
    H H11B 0.9813 0.7144 0.7090 0.034 Uiso calc R 1 1 . .
    C C12 0.9178(2) 0.55000(19) 0.64540(13) 0.0262(4) Uani d . 1 1 . .
    H H12A 0.9584 0.5508 0.5891 0.031 Uiso calc R 1 1 . .
    C C13 0.90136(19) 0.44199(17) 0.68303(11) 0.0195(3) Uani d . 1 1 . .
    C C14 0.84932(18) 0.42886(17) 0.77766(11) 0.0175(3) Uani d . 1 1 . .
    C C15 0.96004(19) 0.33334(16) 0.83675(11) 0.0171(3) Uani d . 1 1 . .
    H H15A 1.0692 0.3697 0.8584 0.021 Uiso calc R 1 1 . .
    H H15B 0.9137 0.3141 0.8924 0.021 Uiso calc R 1 1 . .
    C C16 0.98026(19) 0.21453(16) 0.78546(12) 0.0185(3) Uani d . 1 1 . .
    H H16A 0.8734 0.1728 0.7695 0.022 Uiso calc R 1 1 . .
    H H16B 1.0563 0.1601 0.8269 0.022 Uiso calc R 1 1 . .
    C C17 1.0464(2) 0.23782(16) 0.69610(12) 0.0194(4) Uani d . 1 1 . .
    C C18 0.9318(2) 0.32589(17) 0.63186(12) 0.0211(4) Uani d . 1 1 . .
    H H18A 0.9905 0.3507 0.5814 0.025 Uiso calc R 1 1 . .
    C C19 0.6708(2) 0.38454(17) 0.76152(11) 0.0174(3) Uani d . 1 1 . .
    C C20 1.0395(2) 0.59073(18) 0.86730(14) 0.0258(4) Uani d . 1 1 . .
    H H20A 1.0453 0.6693 0.8996 0.039 Uiso calc R 1 1 . .
    H H20B 1.0973 0.5964 0.8152 0.039 Uiso calc R 1 1 . .
    H H20C 1.0904 0.5277 0.9107 0.039 Uiso calc R 1 1 . .
    C C21 0.8701(2) 0.86653(17) 0.83604(14) 0.0254(4) Uani d . 1 1 . .
    H H21A 0.9272 0.8856 0.7853 0.038 Uiso calc R 1 1 . .
    H H21B 0.9460 0.8273 0.8869 0.038 Uiso calc R 1 1 . .
    H H21C 0.8283 0.9419 0.8587 0.038 Uiso calc R 1 1 . .
    C C22 0.6152(2) 0.93770(19) 0.97522(14) 0.0301(4) Uani d . 1 1 . .
    H H22A 0.5396 0.9967 0.9940 0.045 Uiso calc R 1 1 . .
    H H22B 0.6908 0.9801 0.9425 0.045 Uiso calc R 1 1 . .
    H H22C 0.6770 0.8972 1.0305 0.045 Uiso calc R 1 1 . .
    C C23 0.3981(2) 0.78061(19) 0.96218(14) 0.0283(4) Uani d . 1 1 . .
    H H23A 0.3303 0.8426 0.9844 0.042 Uiso calc R 1 1 . .
    H H23B 0.4587 0.7351 1.0153 0.042 Uiso calc R 1 1 . .
    H H23C 0.3284 0.7246 0.9201 0.042 Uiso calc R 1 1 . .
    C C24 1.2189(2) 0.29000(17) 0.71987(12) 0.0206(3) Uani d . 1 1 . .
    C C25 0.7705(2) 0.26347(19) 0.58354(13) 0.0248(4) Uani d . 1 1 . .
    H H25A 0.7031 0.2461 0.6316 0.030 Uiso calc R 1 1 . .
    C C26 0.8008(3) 0.1421(2) 0.53560(14) 0.0326(5) Uani d . 1 1 . .
    H H26A 0.8574 0.1613 0.4831 0.039 Uiso calc R 1 1 . .
    C C27 0.9097(2) 0.0580(2) 0.60201(14) 0.0307(4) Uani d . 1 1 . .
    H H27A 0.9316 -0.0164 0.5682 0.037 Uiso calc R 1 1 . .
    H H27B 0.8519 0.0331 0.6520 0.037 Uiso calc R 1 1 . .
    C C28 1.0706(2) 0.11713(18) 0.64521(14) 0.0266(4) Uani d . 1 1 . .
    H H28A 1.1338 0.1340 0.5959 0.032 Uiso calc R 1 1 . .
    H H28B 1.1348 0.0598 0.6900 0.032 Uiso calc R 1 1 . .
    C C29 0.6414(3) 0.0764(3) 0.49574(18) 0.0475(6) Uani d . 1 1 . .
    H H29A 0.6656 0.0004 0.4659 0.071 Uiso calc R 1 1 . .
    H H29B 0.5734 0.1287 0.4497 0.071 Uiso calc R 1 1 . .
    H H29C 0.5830 0.0578 0.5460 0.071 Uiso calc R 1 1 . .
    C C30 0.6761(3) 0.3486(2) 0.51214(15) 0.0378(5) Uani d . 1 1 . .
    H H30A 0.6568 0.4257 0.5420 0.057 Uiso calc R 1 1 . .
    H H30B 0.5712 0.3114 0.4847 0.057 Uiso calc R 1 1 . .
    H H30C 0.7389 0.3642 0.4633 0.057 Uiso calc R 1 1 . .
    H H19A 0.539(5) 0.281(4) 0.796(3) 0.082(12) Uiso d . 1 1 . .
    H H4A 1.367(3) 0.391(5) 0.680(4) 0.14(2) Uiso d D 1 1 . .
loop_
    _atom_site_aniso_label
    _atom_site_aniso_U_11
    _atom_site_aniso_U_22
    _atom_site_aniso_U_33
    _atom_site_aniso_U_12
    _atom_site_aniso_U_13
    _atom_site_aniso_U_23
    O1 0.0238(8) 0.0760(14) 0.0769(12) 0.0147(8) 0.0113(8) 0.0335(11)
    O2 0.0138(5) 0.0251(7) 0.0263(6) -0.0035(5) 0.0067(4) 0.0021(5)
    O3 0.0123(5) 0.0291(7) 0.0266(6) -0.0014(5) -0.0003(4) 0.0041(5)
    O4 0.0185(6) 0.0464(10) 0.0495(9) -0.0092(6) 0.0106(6) 0.0124(7)
    O5 0.0139(6) 0.0527(9) 0.0318(7) -0.0003(6) 0.0041(5) 0.0018(6)
    C1 0.0204(8) 0.0245(9) 0.0283(9) -0.0002(7) 0.0004(7) 0.0056(7)
    C2 0.0255(9) 0.0282(11) 0.0386(10) 0.0046(8) 0.0002(8) 0.0076(8)
    C3 0.0225(9) 0.0230(10) 0.0414(10) 0.0048(7) 0.0024(8) 0.0016(8)
    C4 0.0178(8) 0.0217(9) 0.0303(9) 0.0001(7) 0.0030(7) -0.0035(7)
    C5 0.0146(7) 0.0187(8) 0.0229(8) -0.0023(6) 0.0019(6) -0.0014(6)
    C6 0.0226(8) 0.0214(9) 0.0206(8) -0.0003(7) 0.0029(7) -0.0018(7)
    C7 0.0209(8) 0.0211(9) 0.0191(7) -0.0016(7) 0.0026(6) 0.0017(7)
    C8 0.0143(7) 0.0198(8) 0.0212(8) -0.0002(6) 0.0020(6) 0.0025(7)
    C9 0.0162(7) 0.0204(9) 0.0210(8) -0.0015(6) 0.0034(6) 0.0041(7)
    C10 0.0163(7) 0.0171(9) 0.0273(8) -0.0006(6) 0.0026(6) 0.0029(7)
    C11 0.0308(9) 0.0240(10) 0.0328(10) 0.0003(8) 0.0141(8) 0.0095(7)
    C12 0.0259(9) 0.0295(10) 0.0265(9) 0.0002(8) 0.0137(7) 0.0041(8)
    C13 0.0124(7) 0.0265(9) 0.0199(8) -0.0019(7) 0.0042(6) 0.0025(7)
    C14 0.0103(7) 0.0217(8) 0.0202(7) -0.0022(6) 0.0021(5) 0.0028(7)
    C15 0.0118(7) 0.0209(8) 0.0186(7) -0.0014(6) 0.0028(6) 0.0021(6)
    C16 0.0134(7) 0.0200(9) 0.0226(8) -0.0007(6) 0.0043(6) 0.0025(7)
    C17 0.0136(7) 0.0224(9) 0.0231(8) -0.0024(6) 0.0057(6) -0.0021(7)
    C18 0.0157(7) 0.0294(10) 0.0192(8) -0.0032(7) 0.0058(6) 0.0013(7)
    C19 0.0123(7) 0.0225(9) 0.0186(7) -0.0009(6) 0.0059(6) 0.0000(6)
    C20 0.0160(8) 0.0222(9) 0.0369(10) -0.0025(6) -0.0006(7) -0.0020(7)
    C21 0.0189(8) 0.0196(9) 0.0371(10) -0.0039(7) 0.0040(7) 0.0023(7)
    C22 0.0266(9) 0.0245(10) 0.0382(10) -0.0022(8) 0.0036(8) -0.0081(8)
    C23 0.0249(9) 0.0262(10) 0.0355(10) -0.0009(8) 0.0101(7) -0.0057(8)
    C24 0.0156(7) 0.0243(9) 0.0237(8) -0.0002(7) 0.0082(6) -0.0025(7)
    C25 0.0173(8) 0.0331(10) 0.0228(8) -0.0050(7) 0.0010(6) -0.0005(7)
    C26 0.0323(10) 0.0416(12) 0.0255(9) -0.0099(9) 0.0094(8) -0.0086(9)
    C27 0.0333(10) 0.0301(11) 0.0316(10) -0.0093(9) 0.0137(8) -0.0097(8)
    C28 0.0243(9) 0.0261(10) 0.0317(10) -0.0007(7) 0.0109(7) -0.0041(8)
    C29 0.0463(13) 0.0494(15) 0.0411(12) -0.0124(12) -0.0062(10) -0.0105(11)
    C30 0.0314(10) 0.0439(13) 0.0355(11) 0.0079(9) 0.0003(8) -0.0029(9)
_geom_special_details
;
 All esds (except the esd in the dihedral angle between two l.s. planes)
 are estimated using the full covariance matrix.  The cell esds are taken
 into account individually in the estimation of esds in distances, angles
 and torsion angles; correlations between esds in cell parameters are only
 used when they are defined by crystal symmetry.  An approximate (isotropic)
 treatment of cell esds is used for estimating esds involving l.s. planes.
;
loop_
    _geom_bond_atom_site_label_1
    _geom_bond_atom_site_label_2
    _geom_bond_site_symmetry_2
    _geom_bond_distance
    _geom_bond_publ_flag
    O1 C3 . 1.203(3) ?
    O2 C19 . 1.275(2) ?
    O2 H19A . 0.79(4) ?
    O3 C19 . 1.264(2) ?
    O4 C24 . 1.266(2) ?
    O4 H4A . 0.906(10) ?
    O5 C24 . 1.268(2) ?
    C1 C2 . 1.523(3) ?
    C1 C10 . 1.545(2) ?
    C1 H1A . 0.9900 ?
    C1 H1B . 0.9900 ?
    C2 C3 . 1.511(3) ?
    C2 H2A . 0.9900 ?
    C2 H2B . 0.9900 ?
    C3 C4 . 1.531(3) ?
    C4 C23 . 1.526(3) ?
    C4 C22 . 1.536(3) ?
    C4 C5 . 1.565(2) ?
    C5 C6 . 1.534(2) ?
    C5 C10 . 1.560(2) ?
    C5 H5A . 1.0000 ?
    C6 C7 . 1.529(2) ?
    C6 H6A . 0.9900 ?
    C6 H6B . 0.9900 ?
    C7 C8 . 1.543(2) ?
    C7 H7A . 0.9900 ?
    C7 H7B . 0.9900 ?
    C8 C20 . 1.538(2) ?
    C8 C9 . 1.565(2) ?
    C8 C14 . 1.604(2) ?
    C9 C11 . 1.537(2) ?
    C9 C10 . 1.571(2) ?
    C9 H9A . 1.0000 ?
    C10 C21 . 1.543(2) ?
    C11 C12 . 1.501(3) ?
    C11 H11A . 0.9900 ?
    C11 H11B . 0.9900 ?
    C12 C13 . 1.326(3) ?
    C12 H12A . 0.9500 ?
    C13 C18 . 1.525(3) ?
    C13 C14 . 1.538(2) ?
    C14 C19 . 1.542(2) ?
    C14 C15 . 1.548(2) ?
    C15 C16 . 1.531(2) ?
    C15 H15A . 0.9900 ?
    C15 H15B . 0.9900 ?
    C16 C17 . 1.537(2) ?
    C16 H16A . 0.9900 ?
    C16 H16B . 0.9900 ?
    C17 C24 . 1.526(2) ?
    C17 C18 . 1.546(2) ?
    C17 C28 . 1.553(3) ?
    C18 C25 . 1.555(2) ?
    C18 H18A . 1.0000 ?
    C20 H20A . 0.9800 ?
    C20 H20B . 0.9800 ?
    C20 H20C . 0.9800 ?
    C21 H21A . 0.9800 ?
    C21 H21B . 0.9800 ?
    C21 H21C . 0.9800 ?
    C22 H22A . 0.9800 ?
    C22 H22B . 0.9800 ?
    C22 H22C . 0.9800 ?
    C23 H23A . 0.9800 ?
    C23 H23B . 0.9800 ?
    C23 H23C . 0.9800 ?
    C25 C30 . 1.508(3) ?
    C25 C26 . 1.550(3) ?
    C25 H25A . 1.0000 ?
    C26 C27 . 1.512(3) ?
    C26 C29 . 1.528(3) ?
    C26 H26A . 1.0000 ?
    C27 C28 . 1.517(3) ?
    C27 H27A . 0.9900 ?
    C27 H27B . 0.9900 ?
    C28 H28A . 0.9900 ?
    C28 H28B . 0.9900 ?
    C29 H29A . 0.9800 ?
    C29 H29B . 0.9800 ?
    C29 H29C . 0.9800 ?
    C30 H30A . 0.9800 ?
    C30 H30B . 0.9800 ?
    C30 H30C . 0.9800 ?
loop_
    _geom_angle_atom_site_label_1
    _geom_angle_atom_site_label_2
    _geom_angle_atom_site_label_3
    _geom_angle_site_symmetry_1
    _geom_angle_site_symmetry_3
    _geom_angle
    _geom_angle_publ_flag
    C19 O2 H19A . . 111(3) ?
    C24 O4 H4A . . 115(3) ?
    C2 C1 C10 . . 113.99(16) ?
    C2 C1 H1A . . 108.8 ?
    C10 C1 H1A . . 108.8 ?
    C2 C1 H1B . . 108.8 ?
    C10 C1 H1B . . 108.8 ?
    H1A C1 H1B . . 107.6 ?
    C3 C2 C1 . . 110.69(17) ?
    C3 C2 H2A . . 109.5 ?
    C1 C2 H2A . . 109.5 ?
    C3 C2 H2B . . 109.5 ?
    C1 C2 H2B . . 109.5 ?
    H2A C2 H2B . . 108.1 ?
    O1 C3 C2 . . 121.49(18) ?
    O1 C3 C4 . . 121.75(19) ?
    C2 C3 C4 . . 116.73(16) ?
    C23 C4 C3 . . 108.39(15) ?
    C23 C4 C22 . . 108.26(15) ?
    C3 C4 C22 . . 108.53(16) ?
    C23 C4 C5 . . 109.09(15) ?
    C3 C4 C5 . . 108.06(15) ?
    C22 C4 C5 . . 114.37(14) ?
    C6 C5 C10 . . 110.16(13) ?
    C6 C5 C4 . . 114.15(14) ?
    C10 C5 C4 . . 118.11(14) ?
    C6 C5 H5A . . 104.2 ?
    C10 C5 H5A . . 104.2 ?
    C4 C5 H5A . . 104.2 ?
    C7 C6 C5 . . 108.36(13) ?
    C7 C6 H6A . . 110.0 ?
    C5 C6 H6A . . 110.0 ?
    C7 C6 H6B . . 110.0 ?
    C5 C6 H6B . . 110.0 ?
    H6A C6 H6B . . 108.4 ?
    C6 C7 C8 . . 113.65(15) ?
    C6 C7 H7A . . 108.8 ?
    C8 C7 H7A . . 108.8 ?
    C6 C7 H7B . . 108.8 ?
    C8 C7 H7B . . 108.8 ?
    H7A C7 H7B . . 107.7 ?
    C20 C8 C7 . . 108.50(14) ?
    C20 C8 C9 . . 110.22(14) ?
    C7 C8 C9 . . 111.18(13) ?
    C20 C8 C14 . . 109.73(14) ?
    C7 C8 C14 . . 108.88(14) ?
    C9 C8 C14 . . 108.31(12) ?
    C11 C9 C8 . . 108.79(14) ?
    C11 C9 C10 . . 114.23(15) ?
    C8 C9 C10 . . 117.53(13) ?
    C11 C9 H9A . . 105.0 ?
    C8 C9 H9A . . 105.0 ?
    C10 C9 H9A . . 105.0 ?
    C21 C10 C1 . . 108.51(14) ?
    C21 C10 C5 . . 114.20(14) ?
    C1 C10 C5 . . 107.32(13) ?
    C21 C10 C9 . . 114.51(14) ?
    C1 C10 C9 . . 106.57(14) ?
    C5 C10 C9 . . 105.25(13) ?
    C12 C11 C9 . . 111.40(15) ?
    C12 C11 H11A . . 109.3 ?
    C9 C11 H11A . . 109.3 ?
    C12 C11 H11B . . 109.3 ?
    C9 C11 H11B . . 109.3 ?
    H11A C11 H11B . . 108.0 ?
    C13 C12 C11 . . 126.23(15) ?
    C13 C12 H12A . . 116.9 ?
    C11 C12 H12A . . 116.9 ?
    C12 C13 C18 . . 120.17(15) ?
    C12 C13 C14 . . 121.93(17) ?
    C18 C13 C14 . . 117.89(15) ?
    C13 C14 C19 . . 108.85(13) ?
    C13 C14 C15 . . 109.06(13) ?
    C19 C14 C15 . . 109.13(14) ?
    C13 C14 C8 . . 110.66(14) ?
    C19 C14 C8 . . 108.26(13) ?
    C15 C14 C8 . . 110.83(12) ?
    C16 C15 C14 . . 114.36(13) ?
    C16 C15 H15A . . 108.7 ?
    C14 C15 H15A . . 108.7 ?
    C16 C15 H15B . . 108.7 ?
    C14 C15 H15B . . 108.7 ?
    H15A C15 H15B . . 107.6 ?
    C15 C16 C17 . . 111.60(14) ?
    C15 C16 H16A . . 109.3 ?
    C17 C16 H16A . . 109.3 ?
    C15 C16 H16B . . 109.3 ?
    C17 C16 H16B . . 109.3 ?
    H16A C16 H16B . . 108.0 ?
    C24 C17 C16 . . 110.18(13) ?
    C24 C17 C18 . . 110.52(14) ?
    C16 C17 C18 . . 109.97(13) ?
    C24 C17 C28 . . 103.06(13) ?
    C16 C17 C28 . . 111.63(15) ?
    C18 C17 C28 . . 111.31(14) ?
    C13 C18 C17 . . 111.42(13) ?
    C13 C18 C25 . . 112.39(14) ?
    C17 C18 C25 . . 112.48(15) ?
    C13 C18 H18A . . 106.7 ?
    C17 C18 H18A . . 106.7 ?
    C25 C18 H18A . . 106.7 ?
    O3 C19 O2 . . 122.26(15) ?
    O3 C19 C14 . . 118.73(15) ?
    O2 C19 C14 . . 119.00(15) ?
    C8 C20 H20A . . 109.5 ?
    C8 C20 H20B . . 109.5 ?
    H20A C20 H20B . . 109.5 ?
    C8 C20 H20C . . 109.5 ?
    H20A C20 H20C . . 109.5 ?
    H20B C20 H20C . . 109.5 ?
    C10 C21 H21A . . 109.5 ?
    C10 C21 H21B . . 109.5 ?
    H21A C21 H21B . . 109.5 ?
    C10 C21 H21C . . 109.5 ?
    H21A C21 H21C . . 109.5 ?
    H21B C21 H21C . . 109.5 ?
    C4 C22 H22A . . 109.5 ?
    C4 C22 H22B . . 109.5 ?
    H22A C22 H22B . . 109.5 ?
    C4 C22 H22C . . 109.5 ?
    H22A C22 H22C . . 109.5 ?
    H22B C22 H22C . . 109.5 ?
    C4 C23 H23A . . 109.5 ?
    C4 C23 H23B . . 109.5 ?
    H23A C23 H23B . . 109.5 ?
    C4 C23 H23C . . 109.5 ?
    H23A C23 H23C . . 109.5 ?
    H23B C23 H23C . . 109.5 ?
    O4 C24 O5 . . 122.53(16) ?
    O4 C24 C17 . . 118.30(15) ?
    O5 C24 C17 . . 118.91(15) ?
    C30 C25 C26 . . 109.11(16) ?
    C30 C25 C18 . . 109.54(17) ?
    C26 C25 C18 . . 112.50(15) ?
    C30 C25 H25A . . 108.5 ?
    C26 C25 H25A . . 108.5 ?
    C18 C25 H25A . . 108.5 ?
    C27 C26 C29 . . 109.2(2) ?
    C27 C26 C25 . . 111.32(15) ?
    C29 C26 C25 . . 111.93(19) ?
    C27 C26 H26A . . 108.1 ?
    C29 C26 H26A . . 108.1 ?
    C25 C26 H26A . . 108.1 ?
    C26 C27 C28 . . 112.44(17) ?
    C26 C27 H27A . . 109.1 ?
    C28 C27 H27A . . 109.1 ?
    C26 C27 H27B . . 109.1 ?
    C28 C27 H27B . . 109.1 ?
    H27A C27 H27B . . 107.8 ?
    C27 C28 C17 . . 112.29(15) ?
    C27 C28 H28A . . 109.1 ?
    C17 C28 H28A . . 109.1 ?
    C27 C28 H28B . . 109.1 ?
    C17 C28 H28B . . 109.1 ?
    H28A C28 H28B . . 107.9 ?
    C26 C29 H29A . . 109.5 ?
    C26 C29 H29B . . 109.5 ?
    H29A C29 H29B . . 109.5 ?
    C26 C29 H29C . . 109.5 ?
    H29A C29 H29C . . 109.5 ?
    H29B C29 H29C . . 109.5 ?
    C25 C30 H30A . . 109.5 ?
    C25 C30 H30B . . 109.5 ?
    H30A C30 H30B . . 109.5 ?
    C25 C30 H30C . . 109.5 ?
    H30A C30 H30C . . 109.5 ?
    H30B C30 H30C . . 109.5 ?
loop_
    _geom_torsion_atom_site_label_1
    _geom_torsion_atom_site_label_2
    _geom_torsion_atom_site_label_3
    _geom_torsion_atom_site_label_4
    _geom_torsion_site_symmetry_1
    _geom_torsion_site_symmetry_2
    _geom_torsion_site_symmetry_3
    _geom_torsion_site_symmetry_4
    _geom_torsion
    _geom_torsion_publ_flag
    C10 C1 C2 C3 . . . . -56.5(2) ?
    C1 C2 C3 O1 . . . . -124.2(2) ?
    C1 C2 C3 C4 . . . . 53.9(2) ?
    O1 C3 C4 C23 . . . . 12.1(3) ?
    C2 C3 C4 C23 . . . . -165.95(17) ?
    O1 C3 C4 C22 . . . . -105.2(2) ?
    C2 C3 C4 C22 . . . . 76.7(2) ?
    O1 C3 C4 C5 . . . . 130.2(2) ?
    C2 C3 C4 C5 . . . . -47.9(2) ?
    C23 C4 C5 C6 . . . . -63.04(19) ?
    C3 C4 C5 C6 . . . . 179.32(15) ?
    C22 C4 C5 C6 . . . . 58.3(2) ?
    C23 C4 C5 C10 . . . . 165.07(15) ?
    C3 C4 C5 C10 . . . . 47.43(19) ?
    C22 C4 C5 C10 . . . . -73.5(2) ?
    C10 C5 C6 C7 . . . . -68.31(17) ?
    C4 C5 C6 C7 . . . . 156.07(14) ?
    C5 C6 C7 C8 . . . . 58.19(18) ?
    C6 C7 C8 C20 . . . . 76.36(18) ?
    C6 C7 C8 C9 . . . . -45.00(19) ?
    C6 C7 C8 C14 . . . . -164.25(13) ?
    C20 C8 C9 C11 . . . . 54.48(19) ?
    C7 C8 C9 C11 . . . . 174.83(15) ?
    C14 C8 C9 C11 . . . . -65.58(17) ?
    C20 C8 C9 C10 . . . . -77.29(18) ?
    C7 C8 C9 C10 . . . . 43.06(19) ?
    C14 C8 C9 C10 . . . . 162.65(13) ?
    C2 C1 C10 C21 . . . . -70.20(19) ?
    C2 C1 C10 C5 . . . . 53.7(2) ?
    C2 C1 C10 C9 . . . . 166.01(15) ?
    C6 C5 C10 C21 . . . . -63.99(19) ?
    C4 C5 C10 C21 . . . . 69.65(19) ?
    C6 C5 C10 C1 . . . . 175.69(14) ?
    C4 C5 C10 C1 . . . . -50.67(19) ?
    C6 C5 C10 C9 . . . . 62.44(16) ?
    C4 C5 C10 C9 . . . . -163.91(14) ?
    C11 C9 C10 C21 . . . . -53.9(2) ?
    C8 C9 C10 C21 . . . . 75.37(18) ?
    C11 C9 C10 C1 . . . . 66.10(18) ?
    C8 C9 C10 C1 . . . . -164.65(14) ?
    C11 C9 C10 C5 . . . . 179.87(14) ?
    C8 C9 C10 C5 . . . . -50.88(17) ?
    C8 C9 C11 C12 . . . . 48.4(2) ?
    C10 C9 C11 C12 . . . . -178.13(15) ?
    C9 C11 C12 C13 . . . . -13.7(3) ?
    C11 C12 C13 C18 . . . . 174.45(18) ?
    C11 C12 C13 C14 . . . . -4.7(3) ?
    C12 C13 C14 C19 . . . . 106.02(19) ?
    C18 C13 C14 C19 . . . . -73.11(18) ?
    C12 C13 C14 C15 . . . . -135.01(17) ?
    C18 C13 C14 C15 . . . . 45.86(18) ?
    C12 C13 C14 C8 . . . . -12.8(2) ?
    C18 C13 C14 C8 . . . . 168.04(13) ?
    C20 C8 C14 C13 . . . . -73.60(17) ?
    C7 C8 C14 C13 . . . . 167.79(13) ?
    C9 C8 C14 C13 . . . . 46.77(16) ?
    C20 C8 C14 C19 . . . . 167.19(14) ?
    C7 C8 C14 C19 . . . . 48.58(16) ?
    C9 C8 C14 C19 . . . . -72.45(15) ?
    C20 C8 C14 C15 . . . . 47.54(17) ?
    C7 C8 C14 C15 . . . . -71.08(15) ?
    C9 C8 C14 C15 . . . . 167.90(12) ?
    C13 C14 C15 C16 . . . . -48.13(18) ?
    C19 C14 C15 C16 . . . . 70.66(16) ?
    C8 C14 C15 C16 . . . . -170.20(12) ?
    C14 C15 C16 C17 . . . . 56.47(17) ?
    C15 C16 C17 C24 . . . . 64.84(18) ?
    C15 C16 C17 C18 . . . . -57.23(17) ?
    C15 C16 C17 C28 . . . . 178.72(14) ?
    C12 C13 C18 C17 . . . . 130.96(17) ?
    C14 C13 C18 C17 . . . . -49.90(18) ?
    C12 C13 C18 C25 . . . . -101.75(19) ?
    C14 C13 C18 C25 . . . . 77.39(18) ?
    C24 C17 C18 C13 . . . . -68.80(17) ?
    C16 C17 C18 C13 . . . . 53.07(18) ?
    C28 C17 C18 C13 . . . . 177.31(13) ?
    C24 C17 C18 C25 . . . . 163.96(13) ?
    C16 C17 C18 C25 . . . . -74.17(17) ?
    C28 C17 C18 C25 . . . . 50.07(18) ?
    C13 C14 C19 O3 . . . . -47.5(2) ?
    C15 C14 C19 O3 . . . . -166.42(15) ?
    C8 C14 C19 O3 . . . . 72.86(18) ?
    C13 C14 C19 O2 . . . . 133.37(16) ?
    C15 C14 C19 O2 . . . . 14.4(2) ?
    C8 C14 C19 O2 . . . . -106.28(17) ?
    C16 C17 C24 O4 . . . . -149.64(17) ?
    C18 C17 C24 O4 . . . . -27.9(2) ?
    C28 C17 C24 O4 . . . . 91.1(2) ?
    C16 C17 C24 O5 . . . . 36.0(2) ?
    C18 C17 C24 O5 . . . . 157.70(16) ?
    C28 C17 C24 O5 . . . . -83.28(19) ?
    C13 C18 C25 C30 . . . . 61.30(19) ?
    C17 C18 C25 C30 . . . . -171.98(15) ?
    C13 C18 C25 C26 . . . . -177.17(14) ?
    C17 C18 C25 C26 . . . . -50.45(19) ?
    C30 C25 C26 C27 . . . . 174.28(17) ?
    C18 C25 C26 C27 . . . . 52.5(2) ?
    C30 C25 C26 C29 . . . . -63.2(2) ?
    C18 C25 C26 C29 . . . . 175.04(18) ?
    C29 C26 C27 C28 . . . . -179.62(17) ?
    C25 C26 C27 C28 . . . . -55.5(2) ?
    C26 C27 C28 C17 . . . . 56.3(2) ?
    C24 C17 C28 C27 . . . . -171.43(15) ?
    C16 C17 C28 C27 . . . . 70.3(2) ?
    C18 C17 C28 C27 . . . . -53.0(2) ?
loop_
    _geom_hbond_atom_site_label_D
    _geom_hbond_atom_site_label_H
    _geom_hbond_atom_site_label_A
    _geom_hbond_site_symmetry_A
    _geom_hbond_distance_DH
    _geom_hbond_distance_HA
    _geom_hbond_distance_DA
    _geom_hbond_angle_DHA
    _geom_hbond_publ_flag
    O4 H4A O3 1_655 0.906(10) 1.704(13) 2.6046(18) 172(5) yes
    O2 H19A O5 1_455 0.80(4) 1.89(4) 2.6702(18) 165(4) yes
    C7 H7A O2 . 0.9900 2.54 3.232(2) 127 yes
    C9 H9A O3 . 1.00 2.18 3.009(2) 139 yes
    C28 H28B O1 1_645 0.99 2.49 3.477(3) 173 yes
    C29 H29A O4 2_746 0.98 2.57 3.497(3) 158 yes
    C30 H30A O3 . 0.98 2.58 3.221(3) 123 yes
_iucr_refine_instructions_details
;
TITL a in P2(1)
CELL 1.54178   8.3465  10.9783  14.6583  90.000 101.056  90.000
ZERR    2.00   0.0002   0.0003   0.0004   0.000   0.001   0.000
LATT -1
SYMM -X, 0.5+Y, -Z
SFAC C H O
UNIT 60 88 10
TEMP -173.150
L.S. 15
CONF
ACTA
DFIX 0.90 0.01 H4A O4
SIZE 0.45 0.23 0.12
BOND $H
FMAP 2 1 60
PLAN 10
EQIV $1 1+x, y, z
HTAB O4 O3_$1
WGHT    0.071800    0.420900
EXTI    0.004651
FVAR       0.40266
O1    3    0.275540    0.922735    0.815771    11.00000    0.02381    0.07605 =
         0.07688    0.03351    0.01129    0.01465
O2    3    0.633343    0.297331    0.810883    11.00000    0.01378    0.02510 =
         0.02631    0.00206    0.00671   -0.00346
O3    3    0.566166    0.437090    0.700456    11.00000    0.01235    0.02907 =
         0.02657    0.00409   -0.00027   -0.00137
O4    3    1.264927    0.361491    0.662196    11.00000    0.01854    0.04643 =
         0.04947    0.01238    0.01062   -0.00919
O5    3    1.314244    0.252775    0.792452    11.00000    0.01392    0.05274 =
         0.03176    0.00183    0.00407   -0.00025
C1    1    0.608312    0.843619    0.720706    11.00000    0.02045    0.02446 =
         0.02825    0.00565    0.00043   -0.00021
AFIX  23
H1A   2    0.671456    0.874259    0.674784    11.00000   -1.20000
H1B   2    0.529111    0.782914    0.688919    11.00000   -1.20000
AFIX   0
C2    1    0.514542    0.949365    0.752576    11.00000    0.02548    0.02819 =
         0.03860    0.00758    0.00025    0.00464
AFIX  23
H2A   2    0.591886    1.014552    0.778621    11.00000   -1.20000
H2B   2    0.437774    0.983299    0.698640    11.00000   -1.20000
AFIX   0
C3    1    0.420617    0.907807    0.825436    11.00000    0.02253    0.02297 =
         0.04138    0.00162    0.00236    0.00478
C4    1    0.518191    0.842279    0.910418    11.00000    0.01781    0.02165 =
         0.03033   -0.00350    0.00296    0.00006
C5    1    0.625870    0.742633    0.875246    11.00000    0.01465    0.01871 =
         0.02290   -0.00144    0.00190   -0.00227
AFIX  13
H5A   2    0.545290    0.681757    0.843047    11.00000   -1.20000
AFIX   0
C6    1    0.732974    0.669740    0.953150    11.00000    0.02262    0.02141 =
         0.02060   -0.00178    0.00290   -0.00028
AFIX  23
H6A   2    0.835166    0.714780    0.977042    11.00000   -1.20000
H6B   2    0.674507    0.657239    1.005129    11.00000   -1.20000
AFIX   0
C7    1    0.772189    0.546833    0.913614    11.00000    0.02088    0.02112 =
         0.01915    0.00170    0.00256   -0.00161
AFIX  23
H7A   2    0.669231    0.501015    0.893800    11.00000   -1.20000
H7B   2    0.841946    0.499425    0.963434    11.00000   -1.20000
AFIX   0
C8    1    0.859763    0.557527    0.830332    11.00000    0.01426    0.01977 =
         0.02118    0.00252    0.00201   -0.00020
C9    1    0.777130    0.656181    0.759612    11.00000    0.01619    0.02040 =
         0.02101    0.00408    0.00342   -0.00149
AFIX  13
H9A   2    0.672156    0.618532    0.727714    11.00000   -1.20000
AFIX   0
C10   1    0.726564    0.779631    0.800274    11.00000    0.01631    0.01705 =
         0.02733    0.00293    0.00261   -0.00058
C11   1    0.878550    0.671085    0.683218    11.00000    0.03078    0.02400 =
         0.03277    0.00948    0.01411    0.00027
AFIX  23
H11A  2    0.816899    0.721174    0.632134    11.00000   -1.20000
H11B  2    0.981341    0.714356    0.708985    11.00000   -1.20000
AFIX   0
C12   1    0.917825    0.550002    0.645397    11.00000    0.02592    0.02950 =
         0.02653    0.00409    0.01374    0.00024
AFIX  43
H12A  2    0.958362    0.550801    0.589105    11.00000   -1.20000
AFIX   0
C13   1    0.901364    0.441993    0.683028    11.00000    0.01242    0.02649 =
         0.01992    0.00250    0.00424   -0.00193
C14   1    0.849317    0.428856    0.777659    11.00000    0.01032    0.02167 =
         0.02019    0.00277    0.00212   -0.00220
C15   1    0.960036    0.333345    0.836749    11.00000    0.01178    0.02092 =
         0.01858    0.00209    0.00282   -0.00137
AFIX  23
H15A  2    1.069221    0.369749    0.858419    11.00000   -1.20000
H15B  2    0.913748    0.314108    0.892397    11.00000   -1.20000
AFIX   0
C16   1    0.980265    0.214527    0.785457    11.00000    0.01340    0.02001 =
         0.02258    0.00250    0.00433   -0.00074
AFIX  23
H16A  2    0.873377    0.172830    0.769523    11.00000   -1.20000
H16B  2    1.056269    0.160142    0.826897    11.00000   -1.20000
AFIX   0
C17   1    1.046411    0.237819    0.696101    11.00000    0.01362    0.02239 =
         0.02310   -0.00210    0.00566   -0.00240
C18   1    0.931804    0.325889    0.631864    11.00000    0.01574    0.02938 =
         0.01916    0.00131    0.00577   -0.00324
AFIX  13
H18A  2    0.990476    0.350720    0.581410    11.00000   -1.20000
AFIX   0
C19   1    0.670780    0.384536    0.761519    11.00000    0.01230    0.02247 =
         0.01857    0.00004    0.00591   -0.00089
C20   1    1.039495    0.590734    0.867302    11.00000    0.01604    0.02220 =
         0.03686   -0.00199   -0.00061   -0.00251
AFIX  33
H20A  2    1.045320    0.669271    0.899551    11.00000   -1.50000
H20B  2    1.097304    0.596418    0.815237    11.00000   -1.50000
H20C  2    1.090391    0.527673    0.910678    11.00000   -1.50000
AFIX   0
C21   1    0.870119    0.866529    0.836036    11.00000    0.01887    0.01964 =
         0.03714    0.00226    0.00402   -0.00391
AFIX  33
H21A  2    0.927241    0.885587    0.785291    11.00000   -1.50000
H21B  2    0.945989    0.827328    0.886866    11.00000   -1.50000
H21C  2    0.828324    0.941876    0.858671    11.00000   -1.50000
AFIX   0
C22   1    0.615185    0.937701    0.975220    11.00000    0.02657    0.02450 =
         0.03816   -0.00810    0.00360   -0.00223
AFIX  33
H22A  2    0.539599    0.996730    0.994004    11.00000   -1.50000
H22B  2    0.690781    0.980056    0.942501    11.00000   -1.50000
H22C  2    0.677047    0.897188    1.030493    11.00000   -1.50000
AFIX   0
C23   1    0.398143    0.780613    0.962184    11.00000    0.02487    0.02623 =
         0.03551   -0.00571    0.01011   -0.00090
AFIX  33
H23A  2    0.330290    0.842600    0.984383    11.00000   -1.50000
H23B  2    0.458706    0.735082    1.015288    11.00000   -1.50000
H23C  2    0.328355    0.724562    0.920117    11.00000   -1.50000
AFIX   0
C24   1    1.218861    0.289999    0.719871    11.00000    0.01559    0.02429 =
         0.02370   -0.00251    0.00822   -0.00020
C25   1    0.770463    0.263471    0.583541    11.00000    0.01727    0.03312 =
         0.02280   -0.00046    0.00101   -0.00500
AFIX  13
H25A  2    0.703135    0.246060    0.631583    11.00000   -1.20000
AFIX   0
C26   1    0.800827    0.142124    0.535601    11.00000    0.03225    0.04158 =
         0.02546   -0.00857    0.00938   -0.00988
AFIX  13
H26A  2    0.857414    0.161332    0.483067    11.00000   -1.20000
AFIX   0
C27   1    0.909659    0.057970    0.602011    11.00000    0.03332    0.03014 =
         0.03161   -0.00971    0.01368   -0.00927
AFIX  23
H27A  2    0.931649   -0.016359    0.568198    11.00000   -1.20000
H27B  2    0.851869    0.033075    0.652011    11.00000   -1.20000
AFIX   0
C28   1    1.070635    0.117126    0.645209    11.00000    0.02428    0.02605 =
         0.03174   -0.00410    0.01089   -0.00069
AFIX  23
H28A  2    1.133763    0.133963    0.595907    11.00000   -1.20000
H28B  2    1.134842    0.059759    0.690009    11.00000   -1.20000
AFIX   0
C29   1    0.641408    0.076352    0.495738    11.00000    0.04625    0.04940 =
         0.04107   -0.01049   -0.00622   -0.01240
AFIX  33
H29A  2    0.665640    0.000439    0.465920    11.00000   -1.50000
H29B  2    0.573379    0.128671    0.449722    11.00000   -1.50000
H29C  2    0.582967    0.057765    0.546008    11.00000   -1.50000
AFIX   0
C30   1    0.676070    0.348623    0.512140    11.00000    0.03138    0.04394 =
         0.03550   -0.00295    0.00027    0.00792
AFIX  33
H30A  2    0.656764    0.425654    0.542047    11.00000   -1.50000
H30B  2    0.571194    0.311386    0.484656    11.00000   -1.50000
H30C  2    0.738905    0.364171    0.463314    11.00000   -1.50000
AFIX   0
H19A  2    0.539367    0.280618    0.796414    11.00000    0.08204
H4A   2    1.367331    0.391368    0.679819    11.00000    0.13629
HKLF 4
REM  a in P2(1)
REM R1 =  0.0414 for   5023 Fo > 4sig(Fo)  and  0.0421 for all   5116 data
REM    325 parameters refined using      2 restraints
END
WGHT      0.0718      0.4239
REM Highest difference peak  0.703,  deepest hole -0.311,  1-sigma level  0.046
Q1    1   0.8172  0.2122  0.4401  11.00000  0.05    0.70
Q2    1   0.5630  0.1272  0.5055  11.00000  0.05    0.40
Q3    1   0.8366  0.9463  0.8204  11.00000  0.05    0.28
Q4    1   0.8549  0.4945  0.8013  11.00000  0.05    0.24
Q5    1   1.0662  0.1755  0.6780  11.00000  0.05    0.23
Q6    1   0.7339  0.1883  0.5388  11.00000  0.05    0.23
Q7    1   1.0750  0.5525  0.9352  11.00000  0.05    0.23
Q8    1   0.9095  0.8611  0.8985  11.00000  0.05    0.22
Q9    1   0.8183  0.6112  0.7961  11.00000  0.05    0.22
Q10   1   0.8660  0.4312  0.7259  11.00000  0.05    0.22
;
