# Supplementary material for: Crystal structure and Hirshfeld surface analysis of 3-oxours-12-ene-27a,28-dioic acid (quafrinoic acid)
Source: Acta Crystallogr E Crystallogr Commun. 2017 Apr 28;73(Pt 5):763–6. doi: 10.1107/S2056989017006077 (PMC5418801; doi:10.1107/S2056989017006077)
Supplement: Supplementary file 2 [file e-73-00763-Isup2.hkl]

# 
# h,k,l, Fc-squared, Fo-squared, sigma(Fo-squared) and status flag 
# 
data_I
_shelx_title ' a in P2(1)' 
_shelx_refln_list_code          4 
_shelx_F_calc_maximum       86.29 
_exptl_crystal_F_000       528.00 
_reflns_d_resolution_high  0.8096 
 
loop_ 
 _symmetry_equiv_pos_as_xyz 
 'x, y, z' 
 '-x, y+1/2, -z' 
 
_cell_length_a     8.3465 
_cell_length_b    10.9783 
_cell_length_c    14.6583 
_cell_angle_alpha  90.000 
_cell_angle_beta  101.056 
_cell_angle_gamma  90.000 
 
_shelx_F_squared_multiplier     1.000 
 
loop_ 
 _refln_index_h 
 _refln_index_k 
 _refln_index_l 
 _refln_F_squared_calc 
 _refln_F_squared_meas 
 _refln_F_squared_sigma 
 _refln_observed_status 
   2 -12   0        9.88        1.23      3.52 o 
   3 -12   0       13.72       17.89      2.90 o 
   4 -12   0        2.11        0.05      1.60 o 
   1 -11   0       27.01       27.96      3.62 o 
   2 -11   0      175.50      160.27      6.24 o 
   3 -11   0       11.07       11.13      1.73 o 
   4 -11   0        0.87        0.91      1.24 o 
   5 -11   0       50.15       47.93      3.15 o 
   0 -10   0      676.62      544.70     32.26 o 
   1 -10   0       10.99        7.90      3.39 o 
   2 -10   0      336.91      291.42     12.18 o 
   3 -10   0       83.86       82.98      3.87 o 
   4 -10   0        0.88        1.77      1.30 o 
   5 -10   0       88.10       92.62      2.96 o 
   6 -10   0       12.86       13.17      1.11 o 
   1  -9   0      430.89      441.08     16.96 o 
   2  -9   0      481.61      432.13     13.78 o 
   3  -9   0      302.76      284.40     11.94 o 
   4  -9   0       51.36       49.97      2.57 o 
   5  -9   0      101.84       97.67      3.06 o 
   6  -9   0       67.86       66.79      2.31 o 
   7  -9   0        2.86        4.58      0.85 o 
   0  -8   0      406.83      411.49     21.79 o 
   1  -8   0       56.67       72.11      4.94 o 
   2  -8   0     1017.71      928.25     29.28 o 
   3  -8   0      237.70      242.57      8.38 o 
   4  -8   0       59.64       63.44      2.61 o 
   5  -8   0       31.51       28.56      1.66 o 
   6  -8   0      176.21      181.81      4.81 o 
   7  -8   0        4.99        4.32      0.62 o 
   8  -8   0       30.81       38.63      2.47 o 
   1  -7   0      232.96      233.43      6.87 o 
   2  -7   0        3.04        5.95      2.19 o 
   3  -7   0      358.80      325.83      9.28 o 
   4  -7   0      608.58      592.03     13.53 o 
   5  -7   0       24.01       18.67      1.10 o 
   6  -7   0       92.26       92.00      2.82 o 
   7  -7   0      123.03      117.87      4.85 o 
   8  -7   0       28.34       28.86      2.02 o 
   0  -6   0      456.78      481.91     24.92 o 
   1  -6   0      536.15      625.32     16.09 o 
   2  -6   0        3.21        5.83      0.88 o 
   3  -6   0      128.45      105.97      3.65 o 
   4  -6   0       97.15       88.40      2.57 o 
   5  -6   0      104.95      106.51      2.81 o 
   6  -6   0       38.10       40.33      1.40 o 
   7  -6   0       82.74       67.15      1.71 o 
   8  -6   0       15.70       15.32      0.92 o 
   9  -6   0       19.83       18.88      2.24 o 
   1  -5   0      129.13      142.09      3.92 o 
   2  -5   0        3.23       12.39      0.73 o 
   3  -5   0      204.18      208.33      5.71 o 
   4  -5   0      239.68      232.21      5.46 o 
   5  -5   0      140.67      133.26      2.73 o 
   6  -5   0      439.87      418.05      7.89 o 
   7  -5   0      297.69      313.16      5.94 o 
   8  -5   0        3.48        1.87      0.51 o 
   9  -5   0       61.32       63.72      1.77 o 
   0  -4   0      705.93      604.28     20.05 o 
   1  -4   0      447.97      472.42     10.13 o 
   2  -4   0       10.67        9.69      0.53 o 
   3  -4   0      381.75      404.51      9.16 o 
   4  -4   0       56.53       66.91      1.68 o 
   5  -4   0       81.44       85.08      2.65 o 
   6  -4   0       17.56       25.77      1.13 o 
   7  -4   0      411.51      440.17      8.68 o 
   8  -4   0        3.92        5.54      0.57 o 
   9  -4   0       26.46       22.04      1.23 o 
   1  -3   0      838.14      745.52     17.40 o 
   2  -3   0      588.92      566.92     10.00 o 
   3  -3   0      320.18      320.28      6.84 o 
   4  -3   0      677.44      677.82     14.20 o 
   5  -3   0       24.32       21.53      0.88 o 
   6  -3   0      268.44      285.77      4.88 o 
   7  -3   0      167.76      157.04      3.15 o 
   8  -3   0       49.06       52.12      1.44 o 
   9  -3   0       76.05       76.75      1.77 o 
   2  -2   0      526.27      603.40     10.89 o 
   3  -2   0     1878.38     1965.45     33.82 o 
   4  -2   0      321.69      379.24      7.18 o 
   5  -2   0      220.44      246.23      4.56 o 
   6  -2   0       32.46       31.97      0.94 o 
   7  -2   0      165.37      154.44      3.13 o 
   8  -2   0       23.80       26.30      0.96 o 
   9  -2   0       52.79       49.59      1.44 o 
  10  -2   0        0.48        1.90      0.78 o 
   1  -1   0     2436.24     2277.40    116.68 o 
   2  -1   0      636.96      567.95     10.28 o 
   3  -1   0      890.03      880.72     16.13 o 
   4  -1   0       20.09       29.00      1.15 o 
   5  -1   0       50.06       43.71      1.27 o 
   6  -1   0      345.10      335.26      5.71 o 
   7  -1   0       83.54       83.95      1.85 o 
   8  -1   0        0.43        0.81      0.46 o 
   9  -1   0       51.46       53.45      1.43 o 
  10  -1   0       92.53       90.39      4.44 o 
   1   0   0      198.75      226.84      4.77 o 
   2   0   0      149.35      155.72      3.12 o 
   3   0   0     1262.03      967.37     18.80 o 
   4   0   0      145.84      124.34      2.63 o 
   5   0   0      112.38      114.08      3.21 o 
   6   0   0      348.16      331.26      5.57 o 
   7   0   0       59.11       52.19      1.29 o 
   8   0   0       43.79       36.61      1.12 o 
   9   0   0       23.37       28.40      0.98 o 
  10   0   0       16.91       20.25      1.23 o 
   2   1   0      633.42      556.12     10.24 o 
   3   1   0      886.16      890.34     17.18 o 
   4   1   0       19.40       29.70      0.89 o 
   5   1   0       50.11       46.34      1.54 o 
   6   1   0      344.10      339.33      5.65 o 
   7   1   0       83.45       83.41      2.84 o 
   8   1   0        0.41        1.27      0.39 o 
   9   1   0       50.32       54.25      1.64 o 
  10   1   0       91.47       96.36      2.60 o 
   2   2   0      522.25      585.72     10.86 o 
   3   2   0     1880.43     1994.01     45.17 o 
   4   2   0      320.82      387.66      9.93 o 
   5   2   0      221.39      253.64      7.53 o 
   6   2   0       33.17       33.53      1.04 o 
   7   2   0      165.11      155.84      3.46 o 
   8   2   0       23.60       27.33      0.98 o 
   9   2   0       52.52       52.39      1.44 o 
  10   2   0        0.52        0.99      1.17 o 
   1   3   0      833.40      749.90     17.25 o 
   2   3   0      586.63      555.48     13.09 o 
   3   3   0      320.87      328.57      9.68 o 
   4   3   0      675.54      734.20     35.23 o 
   5   3   0       24.18       20.72      0.87 o 
   6   3   0      269.64      282.27      5.16 o 
   7   3   0      167.21      154.77      3.80 o 
   8   3   0       48.83       50.48      1.55 o 
   9   3   0       75.22       75.70      1.96 o 
   0   4   0      704.80      635.11     23.67 o 
   1   4   0      448.33      465.46     14.30 o 
   2   4   0       11.00       10.64      0.51 o 
   3   4   0      383.87      431.85     12.28 o 
   4   4   0       58.15       67.95      3.76 o 
   5   4   0       81.10       86.71      2.39 o 
   6   4   0       16.46       21.98      1.05 o 
   7   4   0      412.66      425.56      8.56 o 
   8   4   0        3.43        5.28      0.45 o 
   9   4   0       25.89       21.38      0.99 o 
   1   5   0      129.44      141.16      5.33 o 
   2   5   0        3.37       11.74      0.85 o 
   3   5   0      203.62      208.65      7.78 o 
   4   5   0      239.53      229.12      4.67 o 
   5   5   0      140.72      129.31      2.61 o 
   6   5   0      441.10      410.64      9.40 o 
   7   5   0      297.36      308.84     11.99 o 
   8   5   0        3.53        0.75      0.44 o 
   9   5   0       61.64       67.22      2.29 o 
   0   6   0      453.84      448.55     24.24 o 
   1   6   0      536.99      618.38     22.81 o 
   2   6   0        3.05        6.78      0.99 o 
   3   6   0      127.14      112.21      3.11 o 
   4   6   0       95.29       87.99      2.22 o 
   5   6   0      103.73      100.73      3.79 o 
   6   6   0       38.26       42.15      1.55 o 
   7   6   0       81.90       67.61      2.21 o 
   8   6   0       16.00       14.00      0.94 o 
   9   6   0       19.38       17.88      0.94 o 
   1   7   0      229.70      223.03     12.61 o 
   2   7   0        2.57        4.67      0.76 o 
   3   7   0      358.27      345.66      6.53 o 
   4   7   0      609.32      609.55     12.00 o 
   5   7   0       23.55       20.43      0.97 o 
   6   7   0       91.78       89.94      2.74 o 
   7   7   0      123.09      114.71      3.30 o 
   8   7   0       28.67       33.03      1.33 o 
   0   8   0      407.39      407.13     12.35 o 
   1   8   0       55.53       70.62      1.93 o 
   2   8   0     1021.17      969.81     16.64 o 
   3   8   0      236.76      251.13      5.76 o 
   4   8   0       59.94       63.60      1.73 o 
   5   8   0       30.73       31.56      1.18 o 
   6   8   0      175.12      182.72      4.99 o 
   7   8   0        4.85        4.73      0.46 o 
   8   8   0       31.07       29.18      3.21 o 
   1   9   0      433.70      449.60     17.66 o 
   2   9   0      477.08      435.72      8.24 o 
   3   9   0      302.75      295.28      5.67 o 
   4   9   0       52.29       59.60      1.71 o 
   5   9   0      101.76      102.24      2.65 o 
   6   9   0       68.55       61.96      1.97 o 
   7   9   0        2.89        4.71      0.64 o 
   0  10   0      677.62      621.73     20.17 o 
   1  10   0       11.06       14.11      1.11 o 
   2  10   0      337.27      309.14      6.75 o 
   3  10   0       84.18       79.79      2.22 o 
   4  10   0        0.98        3.10      0.56 o 
   5  10   0       88.61       88.74      2.37 o 
   6  10   0       13.12       12.45      0.92 o 
   1  11   0       26.97       29.42      1.41 o 
   2  11   0      175.50      164.17      5.41 o 
   3  11   0       11.36        8.16      3.26 o 
   4  11   0        0.75        0.60      0.90 o 
   5  11   0       50.03       52.80      2.41 o 
   0  12   0       42.16       39.74      2.65 o 
   1  12   0       51.65       52.74      3.18 o 
   3  12   0       13.81       16.78      1.48 o 
   4  12   0        2.18        2.92      0.80 o 
   1  13   0        1.52        0.58      0.71 o 
   2  13   0       42.95       42.09      2.53 o 
  -4 -12   1       38.96       37.65      2.67 o 
  -3 -12   1       14.61       18.28      2.69 o 
  -2 -12   1       45.12       35.66      4.75 o 
   2 -12   1       21.45       21.53      3.58 o 
   3 -12   1       20.32       14.44      2.59 o 
   4 -12   1       97.67      104.35      4.32 o 
  -5 -11   1       36.37       43.50      2.28 o 
  -4 -11   1        1.38        4.16      1.36 o 
  -3 -11   1       12.82       15.14      2.78 o 
  -2 -11   1      109.71      108.85      4.89 o 
  -1 -11   1      277.57      242.86     10.67 o 
   1 -11   1       73.84       63.68      6.23 o 
   2 -11   1      121.77      124.51      4.97 o 
   3 -11   1       44.26       45.39      2.94 o 
   4 -11   1       13.57       19.34      1.68 o 
   5 -11   1       18.80       20.97      1.75 o 
  -6 -10   1      127.37      132.12      3.84 o 
  -5 -10   1       78.85       74.35      2.62 o 
  -4 -10   1      104.14       89.41      3.64 o 
  -3 -10   1       64.52       54.54      3.40 o 
  -2 -10   1       76.73       74.68      4.76 o 
  -1 -10   1       80.71       76.17      4.91 o 
   0 -10   1       21.55       17.89      4.56 o 
   1 -10   1      214.04      179.92      8.15 o 
   2 -10   1       97.94       98.72      4.45 o 
   3 -10   1      197.94      190.32      6.81 o 
   4 -10   1      150.44      147.55      4.59 o 
   5 -10   1       35.90       36.61      1.74 o 
   6 -10   1       23.78       21.07      1.25 o 
  -7  -9   1      102.46      110.32      3.59 o 
  -6  -9   1       92.55       86.63      2.89 o 
  -5  -9   1      112.02      104.37      3.18 o 
  -4  -9   1       56.33       57.46      2.84 o 
  -3  -9   1       94.81      100.83      4.41 o 
  -2  -9   1       23.30       20.96      2.30 o 
  -1  -9   1      349.80      342.53     18.37 o 
   0  -9   1      270.04      225.76     12.46 o 
   1  -9   1      561.80      470.66     19.26 o 
   2  -9   1      211.94      188.89      7.38 o 
   3  -9   1      299.15      289.62      9.43 o 
   4  -9   1      173.21      172.18      5.15 o 
   5  -9   1       48.74       40.56      2.25 o 
   6  -9   1      126.39      123.79      3.66 o 
   7  -9   1      109.47      111.17      3.50 o 
  -8  -8   1       17.32       15.42      1.54 o 
  -7  -8   1        3.31        4.54      1.07 o 
  -6  -8   1       68.31       69.65      2.40 o 
  -5  -8   1      193.31      187.57      5.13 o 
  -4  -8   1      229.01      200.52      5.50 o 
  -3  -8   1      330.29      298.60     10.00 o 
  -2  -8   1       10.96       18.91      2.77 o 
  -1  -8   1      178.83      187.02      7.40 o 
   0  -8   1       67.51       59.12      5.06 o 
   1  -8   1      462.19      418.99     16.66 o 
   2  -8   1      611.05      505.49     17.04 o 
   3  -8   1      626.33      558.21     16.41 o 
   4  -8   1      128.75      132.21      3.82 o 
   5  -8   1        4.48        6.64      0.97 o 
   6  -8   1       18.96       15.68      0.92 o 
   7  -8   1       27.76       28.27      2.00 o 
   8  -8   1        5.78        4.96      0.68 o 
  -8  -7   1       23.04       24.96      1.18 o 
  -7  -7   1       24.23       23.71      1.55 o 
  -6  -7   1       85.34       82.64      3.16 o 
  -5  -7   1      567.27      508.09     13.65 o 
  -4  -7   1      524.07      473.51      9.31 o 
  -3  -7   1      463.13      434.55     11.85 o 
  -2  -7   1      203.96      210.57     10.60 o 
  -1  -7   1       54.82       43.02      2.94 o 
   0  -7   1      164.31      220.99      6.33 o 
   1  -7   1       18.81       18.01      1.77 o 
   2  -7   1       41.89       44.14      2.81 o 
   3  -7   1       28.98       32.33      1.83 o 
   4  -7   1      542.50      539.24     10.93 o 
   5  -7   1       12.65        9.81      0.86 o 
   6  -7   1       25.00       25.68      1.15 o 
   7  -7   1       27.81       28.15      1.29 o 
   8  -7   1        5.34        5.06      0.94 o 
  -9  -6   1       19.80       22.15      1.28 o 
  -8  -6   1       29.70       32.23      1.22 o 
  -7  -6   1        6.05        5.99      0.83 o 
  -6  -6   1       69.89       69.93      1.89 o 
  -5  -6   1       33.92       31.56      1.42 o 
  -4  -6   1      598.24      529.75     10.86 o 
  -3  -6   1      131.85      108.86      4.39 o 
  -2  -6   1      260.80      266.26      7.29 o 
  -1  -6   1      247.67      252.07      6.35 o 
   0  -6   1       18.40       16.37      1.24 o 
   1  -6   1      134.14      147.29      3.97 o 
   2  -6   1      328.82      275.28      6.29 o 
   3  -6   1      535.14      458.26     13.79 o 
   4  -6   1       10.91        9.66      0.91 o 
   5  -6   1      285.15      284.49      5.92 o 
   6  -6   1       90.39       81.71      2.04 o 
   7  -6   1       85.13       79.10      2.15 o 
   8  -6   1        4.10        4.30      0.58 o 
  -9  -5   1      206.49      220.58      5.25 o 
  -8  -5   1        8.49       13.03      1.04 o 
  -7  -5   1      108.06       91.38      2.43 o 
  -6  -5   1      218.60      223.51      4.46 o 
  -5  -5   1       15.33       20.96      1.03 o 
  -4  -5   1      254.53      244.67      7.22 o 
  -3  -5   1      179.27      193.83      4.52 o 
  -2  -5   1       51.31       49.41      1.42 o 
  -1  -5   1       90.84       77.11      5.55 o 
   0  -5   1      193.22      196.33      4.32 o 
   1  -5   1      110.33      122.92      3.37 o 
   2  -5   1      170.48      142.07      3.27 o 
   3  -5   1      111.32       85.76      2.17 o 
   4  -5   1      106.70       82.37      2.81 o 
   5  -5   1       72.40       87.94      1.98 o 
   6  -5   1       21.82       23.76      1.07 o 
   7  -5   1      273.43      279.36      5.29 o 
   8  -5   1       19.57       20.87      0.94 o 
   9  -5   1       67.76       57.61      1.79 o 
  -9  -4   1       16.81       14.66      0.69 o 
  -8  -4   1       46.71       42.05      1.66 o 
  -7  -4   1      152.38      137.15      2.83 o 
  -6  -4   1      122.39      134.25      3.29 o 
  -5  -4   1      334.83      358.73      6.46 o 
  -4  -4   1      577.33      597.27     12.09 o 
  -3  -4   1      190.83      171.37      4.15 o 
  -2  -4   1      263.29      251.42      4.75 o 
  -1  -4   1      300.28      366.68      9.87 o 
   0  -4   1      576.82      476.23     10.23 o 
   1  -4   1      134.31      151.08      3.63 o 
   2  -4   1      538.37      474.51     10.39 o 
   3  -4   1      525.31      584.20     15.42 o 
   4  -4   1      270.62      259.05      5.55 o 
   5  -4   1      121.57      116.43      2.52 o 
   6  -4   1        0.63        2.90      0.61 o 
   7  -4   1      112.43      106.47      2.28 o 
   8  -4   1       36.08       49.20      1.53 o 
   9  -4   1       38.12       35.45      1.10 o 
  -9  -3   1        7.22        8.34      0.51 o 
  -8  -3   1       63.48       68.32      1.68 o 
  -7  -3   1       22.65       27.87      1.08 o 
  -6  -3   1       52.40       51.32      1.20 o 
  -5  -3   1      228.93      222.03      3.79 o 
  -4  -3   1     1201.91     1235.03     22.82 o 
  -3  -3   1      341.51      354.50      7.65 o 
  -2  -3   1      110.50      113.51      2.32 o 
  -1  -3   1       84.44      125.33      2.93 o 
   0  -3   1     1791.64     1734.44     40.07 o 
   1  -3   1      378.05      342.19      7.53 o 
   2  -3   1     1459.41     1552.13     30.22 o 
   3  -3   1      850.04      931.19     17.37 o 
   4  -3   1       36.90       37.32      1.52 o 
   5  -3   1       74.07       64.07      1.58 o 
   6  -3   1      130.72      127.61      2.57 o 
   7  -3   1      313.07      318.05      6.01 o 
   8  -3   1       36.95       41.86      1.29 o 
   9  -3   1        0.80        0.89      0.42 o 
 -10  -2   1       13.65       15.78      0.94 o 
  -9  -2   1       38.24       37.78      1.17 o 
  -8  -2   1       65.01       59.36      1.48 o 
  -7  -2   1      114.21      107.60      2.47 o 
  -6  -2   1      210.77      204.90      3.32 o 
  -5  -2   1       49.81       51.34      1.46 o 
  -4  -2   1      198.03      158.76      3.20 o 
  -3  -2   1     1680.32     1665.57     37.66 o 
  -2  -2   1      226.85      226.86      4.64 o 
  -1  -2   1      454.77      516.32     10.15 o 
   0  -2   1      791.42      837.07     24.05 o 
   1  -2   1      154.01      141.88      3.93 o 
   2  -2   1     2202.20     2229.71     43.41 o 
   3  -2   1     4236.23     4475.12     87.21 o 
   4  -2   1     1234.59     1362.15     23.53 o 
   5  -2   1      179.00      195.31      3.31 o 
   6  -2   1      137.54      150.96      3.08 o 
   7  -2   1      353.80      329.66      6.57 o 
   8  -2   1       26.97       23.14      0.89 o 
   9  -2   1      160.12      148.91      3.83 o 
 -10  -1   1      120.72      126.90      3.98 o 
  -9  -1   1       60.31       52.67      1.37 o 
  -8  -1   1      558.19      503.39      9.97 o 
  -7  -1   1       85.37       65.83      1.55 o 
  -6  -1   1       13.95       17.04      0.69 o 
  -5  -1   1       44.89       40.53      1.26 o 
  -4  -1   1        5.89        3.04      0.59 o 
  -3  -1   1     1131.05     1062.52     22.41 o 
  -2  -1   1       57.11       53.64      1.20 o 
   1  -1   1     3300.53     2883.31    147.86 o 
   2  -1   1      507.12      509.56     10.09 o 
   3  -1   1     2958.36     3160.18     77.95 o 
   4  -1   1      401.83      476.85      8.36 o 
   5  -1   1       15.57       11.13      0.74 o 
   6  -1   1      121.75      103.83      2.09 o 
   7  -1   1       92.29       88.56      2.09 o 
   8  -1   1       18.29       17.84      1.04 o 
   9  -1   1      140.13      136.49      3.43 o 
 -10   0   1        0.18       -0.02      0.32 o 
  -9   0   1        4.20        3.08      0.39 o 
  -8   0   1       12.41       15.66      0.88 o 
  -7   0   1       13.32        9.66      0.58 o 
  -6   0   1       69.17       69.19      1.61 o 
  -5   0   1       71.18       97.81      2.53 o 
  -4   0   1      217.90      253.10      6.06 o 
  -3   0   1     4388.34     4695.19    280.72 o 
  -2   0   1      829.49      833.49     16.18 o 
  -1   0   1      978.48      770.50     22.78 o 
   0   0   1      244.42      235.69      6.53 o 
   2   0   1      253.35      258.39      4.76 o 
   3   0   1     2134.32     1821.43     35.26 o 
   4   0   1      353.34      323.24      6.95 o 
   5   0   1      601.09      607.65     18.31 o 
   6   0   1       44.88       40.81      1.02 o 
   7   0   1      286.05      275.70      6.07 o 
   8   0   1      439.19      436.01      9.31 o 
   9   0   1      466.31      490.73     11.39 o 
 -10   1   1      119.96      129.26      5.70 o 
  -9   1   1       59.74       52.17      1.60 o 
  -8   1   1      556.36      499.72     10.66 o 
  -7   1   1       86.60       69.10      1.87 o 
  -6   1   1       13.93       16.10      0.59 o 
  -5   1   1       44.87       44.24      2.43 o 
  -4   1   1        6.27        2.97      0.51 o 
  -3   1   1     1138.74     1066.32     19.36 o 
  -2   1   1       57.62       53.87      1.18 o 
   0   1   1     2278.99     2243.45     81.22 o 
   2   1   1      508.88      522.50     10.05 o 
   3   1   1     2963.35     3152.44     72.12 o 
   4   1   1      402.62      484.16     12.85 o 
   5   1   1       14.93       11.16      0.66 o 
   6   1   1      122.85      102.08      2.94 o 
   7   1   1       92.72       88.19      2.11 o 
   8   1   1       18.26       17.17      0.83 o 
   9   1   1      140.83      139.38      3.40 o 
 -10   2   1       13.71       15.51      0.85 o 
  -9   2   1       38.46       39.13      1.22 o 
  -8   2   1       65.90       62.85      1.71 o 
  -7   2   1      113.16      108.02      2.49 o 
  -6   2   1      210.81      205.29      3.76 o 
  -5   2   1       49.73       50.58      1.60 o 
  -4   2   1      195.94      163.66      4.90 o 
  -3   2   1     1676.16     1663.51     38.24 o 
  -2   2   1      227.38      234.62      5.98 o 
  -1   2   1      452.81      519.42     11.97 o 
   0   2   1      793.17      894.14     22.28 o 
   1   2   1      155.61      145.72      3.39 o 
   2   2   1     2196.01     2263.47     57.38 o 
   3   2   1     4238.48     4473.29    159.65 o 
   4   2   1     1240.42     1384.71     35.11 o 
   5   2   1      181.56      192.19      4.24 o 
   6   2   1      137.23      153.51      2.96 o 
   7   2   1      352.19      317.28      8.20 o 
   8   2   1       27.67       22.19      1.13 o 
   9   2   1      161.38      157.34      3.71 o 
  -9   3   1        6.77        8.56      0.51 o 
  -8   3   1       62.17       70.20      1.83 o 
  -7   3   1       22.92       28.28      0.96 o 
  -6   3   1       51.71       50.10      1.24 o 
  -5   3   1      230.62      224.08      6.11 o 
  -4   3   1     1203.53     1244.91     63.37 o 
  -3   3   1      344.18      372.57     10.25 o 
  -2   3   1      112.37      116.32      5.49 o 
  -1   3   1       83.22      131.45      3.08 o 
   0   3   1     1789.77     1757.07     51.70 o 
   1   3   1      376.35      348.55      8.57 o 
   2   3   1     1464.68     1565.25     39.94 o 
   3   3   1      847.83     1002.81     28.14 o 
   4   3   1       36.59       36.90      2.28 o 
   5   3   1       73.52       61.85      1.50 o 
   6   3   1      132.25      128.32      2.71 o 
   7   3   1      313.39      313.84      7.85 o 
   8   3   1       37.22       41.50      1.22 o 
   9   3   1        0.70        0.76      0.32 o 
  -9   4   1       16.88       16.73      1.35 o 
  -8   4   1       47.20       40.01      1.34 o 
  -7   4   1      151.63      133.69      3.05 o 
  -6   4   1      122.21      135.05      3.47 o 
  -5   4   1      336.65      353.98      7.07 o 
  -4   4   1      577.98      642.60     31.08 o 
  -3   4   1      191.51      180.87      5.29 o 
  -2   4   1      264.73      245.38      7.39 o 
  -1   4   1      300.83      371.17     11.30 o 
   0   4   1      574.66      478.13     17.82 o 
   1   4   1      132.18      149.39      4.78 o 
   2   4   1      538.02      497.47     15.16 o 
   3   4   1      520.84      604.31     17.47 o 
   4   4   1      267.68      287.45     13.73 o 
   5   4   1      123.29      115.27      2.68 o 
   6   4   1        0.65        3.61      0.51 o 
   7   4   1      113.16      104.60      2.31 o 
   8   4   1       36.20       44.23      1.36 o 
   9   4   1       37.11       35.84      1.40 o 
  -9   5   1      207.95      222.74      6.80 o 
  -8   5   1        9.01       12.84      0.85 o 
  -7   5   1      107.30       96.46      4.98 o 
  -6   5   1      218.00      216.50      4.87 o 
  -5   5   1       15.73       19.70      0.88 o 
  -4   5   1      255.15      247.84      5.41 o 
  -3   5   1      179.30      192.99      7.30 o 
  -2   5   1       50.49       50.20      1.95 o 
  -1   5   1       91.11       83.01      4.04 o 
   0   5   1      192.79      201.39      6.35 o 
   1   5   1      109.01      124.82      4.07 o 
   2   5   1      169.84      150.57      5.48 o 
   3   5   1      113.51       85.72      4.97 o 
   4   5   1      106.05       89.83      3.63 o 
   5   5   1       72.78       84.28      2.25 o 
   6   5   1       21.98       23.55      0.91 o 
   7   5   1      274.42      269.53      6.59 o 
   8   5   1       18.45       17.42      0.93 o 
   9   5   1       68.79       63.46      3.13 o 
  -9   6   1       20.04       27.64      1.14 o 
  -8   6   1       30.07       33.00      1.24 o 
  -7   6   1        6.01        4.42      0.85 o 
  -6   6   1       70.10       71.45      2.25 o 
  -5   6   1       34.00       30.14      1.69 o 
  -4   6   1      598.55      544.13     10.78 o 
  -3   6   1      134.01       98.99      4.50 o 
  -2   6   1      260.59      253.20      9.77 o 
  -1   6   1      250.19      248.46      8.07 o 
   0   6   1       18.08       14.18      1.00 o 
   1   6   1      135.04      156.12      5.77 o 
   2   6   1      326.80      280.86     10.33 o 
   3   6   1      534.18      451.47      9.00 o 
   4   6   1       10.88       10.64      0.76 o 
   5   6   1      287.72      283.10      7.63 o 
   6   6   1       90.90       85.04      2.90 o 
   7   6   1       84.99       81.57      4.12 o 
   8   6   1        3.96        4.13      0.52 o 
  -8   7   1       22.56       31.66      1.10 o 
  -7   7   1       23.68       26.79      1.32 o 
  -6   7   1       85.88       89.27      2.59 o 
  -5   7   1      569.43      523.43     11.19 o 
  -4   7   1      524.45      499.38      9.76 o 
  -3   7   1      461.84      442.56      7.41 o 
  -2   7   1      204.96      208.98      4.83 o 
  -1   7   1       53.53       41.57      2.90 o 
   1   7   1       19.33       19.31      1.79 o 
   2   7   1       42.76       46.67      1.26 o 
   3   7   1       28.79       32.69      1.03 o 
   4   7   1      543.47      551.18     14.19 o 
   5   7   1       12.84        9.92      0.75 o 
   6   7   1       24.30       27.08      1.17 o 
   7   7   1       27.68       30.51      1.53 o 
   8   7   1        5.53        6.02      0.59 o 
  -8   8   1       17.56       16.49      0.95 o 
  -7   8   1        3.31        4.84      0.71 o 
  -6   8   1       67.81       63.35      1.90 o 
  -5   8   1      192.29      191.30      4.41 o 
  -4   8   1      229.40      206.28      4.72 o 
  -3   8   1      331.31      306.68      6.87 o 
  -2   8   1       10.02       18.27      0.88 o 
  -1   8   1      179.03      173.43      3.94 o 
   0   8   1       67.74       71.64      3.06 o 
   1   8   1      460.10      445.02      8.21 o 
   2   8   1      613.33      569.51     10.91 o 
   3   8   1      627.28      584.35     26.10 o 
   4   8   1      128.96      125.79      3.34 o 
   5   8   1        4.49        6.97      0.61 o 
   6   8   1       18.79       17.47      0.88 o 
   7   8   1       28.03       25.40      1.24 o 
   8   8   1        5.50        6.00      0.58 o 
  -7   9   1      102.01      107.59      3.39 o 
  -6   9   1       92.68       88.72      2.32 o 
  -5   9   1      109.68      100.78      2.68 o 
  -4   9   1       57.19       56.37      1.67 o 
  -3   9   1       93.96       99.96      2.47 o 
  -2   9   1       22.37       18.80      0.95 o 
  -1   9   1      348.70      345.68      8.18 o 
   0   9   1      269.13      236.73      8.65 o 
   1   9   1      561.22      522.28     11.06 o 
   2   9   1      213.68      226.32      7.34 o 
   3   9   1      298.26      283.94      6.30 o 
   4   9   1      173.33      170.75      4.29 o 
   5   9   1       49.14       40.96      1.44 o 
   6   9   1      126.26      125.62      4.12 o 
   7   9   1      108.73      104.59      3.52 o 
  -6  10   1      127.21      131.32      3.68 o 
  -5  10   1       78.72       72.98      1.99 o 
  -4  10   1      103.92       92.16      2.87 o 
  -3  10   1       64.68       61.37      2.07 o 
  -2  10   1       76.21       83.14      2.18 o 
  -1  10   1       80.35       82.01      2.53 o 
   0  10   1       21.45       19.39      1.41 o 
   1  10   1      214.06      200.55      6.38 o 
   2  10   1       98.08      103.29      2.96 o 
   3  10   1      197.94      199.84      4.48 o 
   4  10   1      151.09      144.24      4.04 o 
   5  10   1       36.35       39.03      1.46 o 
   6  10   1       24.24       18.77      1.47 o 
  -5  11   1       35.88       41.35      2.84 o 
  -4  11   1        1.35        4.97      0.78 o 
  -3  11   1       12.73       12.71      1.54 o 
  -2  11   1      109.71      111.83      7.50 o 
  -1  11   1      278.49      255.78      6.22 o 
   0  11   1       66.32       67.55      3.16 o 
   1  11   1       74.19       72.56      2.25 o 
   2  11   1      121.56      128.54      4.07 o 
   3  11   1       44.40       47.11      2.15 o 
   4  11   1       13.21       15.10      1.24 o 
   5  11   1       18.69       15.57      0.91 o 
  -4  12   1       38.97       33.81      2.22 o 
  -3  12   1       14.58       16.59      1.42 o 
  -2  12   1       45.25       48.38      2.84 o 
  -1  12   1        0.04       -0.17      1.20 o 
   0  12   1        9.53       10.58      1.00 o 
   1  12   1        3.69        2.14      1.67 o 
   2  12   1       20.83       22.08      1.79 o 
   3  12   1       20.47       17.93      1.88 o 
   4  12   1       97.22       97.07      5.87 o 
  -2  13   1       29.66       24.80      1.73 o 
  -1  13   1       17.06       18.58      1.20 o 
   0  13   1       26.08       25.65      1.48 o 
   1  13   1       22.94       23.63      1.67 o 
   2  13   1       13.70       15.36      1.30 o 
  -4 -12   2       16.56       21.53      2.31 o 
  -3 -12   2       35.17       38.62      5.55 o 
  -2 -12   2       22.44       17.03      4.38 o 
   2 -12   2        4.35        7.65      2.31 o 
   3 -12   2       47.38       48.79      3.07 o 
   4 -12   2       11.71       10.89      3.02 o 
  -6 -11   2       23.92       24.37      2.28 o 
  -5 -11   2       35.56       34.02      2.20 o 
  -4 -11   2       38.84       44.10      2.73 o 
  -3 -11   2        2.25        1.00      1.77 o 
  -2 -11   2       25.70       25.00      2.47 o 
  -1 -11   2       55.38       53.63      5.12 o 
   1 -11   2       82.28       72.38      4.43 o 
   2 -11   2       34.26       39.35      3.68 o 
   3 -11   2       12.46       14.06      1.52 o 
   4 -11   2       66.83       68.95      2.82 o 
   5 -11   2       36.08       44.00      2.21 o 
  -6 -10   2      136.17      138.37      3.95 o 
  -5 -10   2       52.91       53.62      2.25 o 
  -4 -10   2       12.20       12.05      1.79 o 
  -3 -10   2       25.22       19.77      2.11 o 
  -2 -10   2       74.24       59.97      3.95 o 
  -1 -10   2       30.62       26.48      3.85 o 
   0 -10   2       14.16       11.95      2.27 o 
   1 -10   2        7.37       10.06      3.05 o 
   2 -10   2      145.09      132.74      6.43 o 
   3 -10   2      148.98      150.96      4.78 o 
   4 -10   2       60.23       52.83      2.11 o 
   5 -10   2       25.75       25.45      2.04 o 
   6 -10   2       24.54       21.39      1.23 o 
  -7  -9   2       12.62       14.85      1.34 o 
  -6  -9   2       13.75       16.21      1.31 o 
  -5  -9   2      172.68      157.54      4.47 o 
  -4  -9   2        0.48        1.87      1.41 o 
  -3  -9   2        4.24        3.48      1.66 o 
  -2  -9   2       63.56       62.16      5.22 o 
  -1  -9   2      307.20      302.72     11.61 o 
   0  -9   2       49.70       40.14      5.28 o 
   1  -9   2      257.96      227.56      9.44 o 
   2  -9   2      486.69      465.89     14.99 o 
   3  -9   2       90.09       86.59      3.98 o 
   4  -9   2      163.03      155.58      4.32 o 
   5  -9   2       25.06       24.26      1.70 o 
   6  -9   2        6.21        3.70      0.64 o 
   7  -9   2      136.76      142.91      7.85 o 
  -8  -8   2        0.30        1.17      0.59 o 
  -7  -8   2        4.43        5.46      0.71 o 
  -6  -8   2       14.20       21.41      1.75 o 
  -5  -8   2       96.61      106.89      3.74 o 
  -4  -8   2      103.98       95.68      3.43 o 
  -3  -8   2       30.81       24.58      2.43 o 
  -2  -8   2      304.23      311.23     10.98 o 
  -1  -8   2       57.63       60.85      3.64 o 
   0  -8   2       46.03       40.97      4.44 o 
   1  -8   2       71.88       78.50      4.19 o 
   2  -8   2      174.30      197.53      7.04 o 
   3  -8   2     1110.10     1164.89     34.57 o 
   4  -8   2      112.98      126.13      3.74 o 
   5  -8   2      103.51       96.52      2.96 o 
   6  -8   2       38.67       36.88      2.06 o 
   7  -8   2       54.99       67.62      2.42 o 
  -8  -7   2      213.95      205.25      7.56 o 
  -7  -7   2       46.34       48.25      2.14 o 
  -6  -7   2        1.71        3.14      0.75 o 
  -5  -7   2      569.78      538.79     14.48 o 
  -4  -7   2        2.43        1.70      0.95 o 
  -3  -7   2      234.31      235.38      6.76 o 
  -2  -7   2      133.36      124.14      4.52 o 
  -1  -7   2      310.81      283.47      9.42 o 
   0  -7   2       84.97       71.33      2.89 o 
   1  -7   2       32.88       19.91      1.84 o 
   2  -7   2      210.91      199.69      5.97 o 
   3  -7   2      529.09      479.21     11.40 o 
   4  -7   2      196.01      171.70      5.23 o 
   5  -7   2       24.34       22.53      1.57 o 
   6  -7   2      295.88      249.86      8.28 o 
   7  -7   2       14.22       12.09      0.79 o 
   8  -7   2        2.78        3.28      0.88 o 
  -9  -6   2       77.61       69.81      4.55 o 
  -8  -6   2       71.85       62.84      2.46 o 
  -7  -6   2      181.04      168.08      3.52 o 
  -6  -6   2       45.58       41.41      1.50 o 
  -5  -6   2       12.75       12.46      1.02 o 
  -4  -6   2      135.57      138.33      3.41 o 
  -3  -6   2      317.68      344.13      8.37 o 
  -2  -6   2      125.95      113.12      3.37 o 
  -1  -6   2      156.06      129.62      3.50 o 
   0  -6   2      403.82      399.46      8.69 o 
   1  -6   2      440.53      395.10     10.30 o 
   2  -6   2       74.88       74.86      2.82 o 
   3  -6   2       25.31       18.13      1.09 o 
   4  -6   2      268.57      262.14      5.14 o 
   5  -6   2      923.28      947.48     17.34 o 
   6  -6   2      154.33      149.97      3.75 o 
   7  -6   2       87.52      110.37      2.46 o 
   8  -6   2      105.77       95.30      6.54 o 
  -9  -5   2       37.21       44.31      1.51 o 
  -8  -5   2        7.19        8.48      0.60 o 
  -7  -5   2      111.93      115.13      2.51 o 
  -6  -5   2       99.02       89.99      2.45 o 
  -5  -5   2      206.55      207.44      4.42 o 
  -4  -5   2       30.93       25.58      1.60 o 
  -3  -5   2       68.27       59.92      1.85 o 
  -2  -5   2       23.54       37.31      1.24 o 
  -1  -5   2     2688.96     2857.74     72.25 o 
   0  -5   2      371.24      366.62     13.36 o 
   1  -5   2      183.08      195.45      8.06 o 
   2  -5   2      278.83      235.41      6.97 o 
   3  -5   2       54.06       53.64      1.58 o 
   4  -5   2      685.50      697.75     12.75 o 
   5  -5   2      130.36      136.08      3.02 o 
   6  -5   2       30.52       40.96      1.23 o 
   7  -5   2       68.86       65.87      1.84 o 
   8  -5   2       65.68       71.95      1.86 o 
   9  -5   2        3.58        2.99      0.60 o 
  -9  -4   2      174.84      189.15      5.65 o 
  -8  -4   2       78.22       89.89      2.31 o 
  -7  -4   2       13.36       10.58      0.62 o 
  -6  -4   2       61.59       56.96      2.17 o 
  -5  -4   2       43.29       45.13      1.31 o 
  -4  -4   2      250.15      250.82      4.89 o 
  -3  -4   2      368.25      432.78     11.73 o 
  -2  -4   2      324.50      363.70      9.63 o 
  -1  -4   2      282.72      278.98      7.27 o 
   0  -4   2      666.98      628.81     18.84 o 
   1  -4   2      524.07      517.82     14.75 o 
   2  -4   2      804.97      880.05     21.48 o 
   3  -4   2      283.44      296.15      5.66 o 
   4  -4   2      246.31      251.84      4.76 o 
   5  -4   2       99.73      114.42      2.49 o 
   6  -4   2      603.16      596.79     13.08 o 
   7  -4   2       40.79       46.45      1.44 o 
   8  -4   2        9.74        9.42      0.62 o 
   9  -4   2       14.83       16.20      1.31 o 
 -10  -3   2       32.10       31.10      1.49 o 
  -9  -3   2      114.69      110.96      2.81 o 
  -8  -3   2      331.71      340.29      6.54 o 
  -7  -3   2       96.68      108.29      2.21 o 
  -6  -3   2      100.11       99.23      2.02 o 
  -5  -3   2      451.94      417.00      6.76 o 
  -4  -3   2      161.66      165.82      3.38 o 
  -3  -3   2      334.64      402.74      8.21 o 
  -2  -3   2     1148.33     1202.34     23.89 o 
  -1  -3   2     1273.20     1216.98     23.80 o 
   0  -3   2     2904.40     2786.39    112.55 o 
   1  -3   2     1834.95     2020.76     56.58 o 
   2  -3   2      107.97      102.31      3.83 o 
   3  -3   2      409.56      500.90      8.83 o 
   4  -3   2       17.63       16.15      0.86 o 
   5  -3   2      103.74      109.88      2.22 o 
   6  -3   2      152.79      170.60      3.62 o 
   7  -3   2      213.52      215.01      4.46 o 
   8  -3   2       23.56       21.05      1.48 o 
   9  -3   2       21.94       19.48      1.17 o 
 -10  -2   2       67.75       74.41      3.30 o 
  -9  -2   2      177.21      176.90      3.92 o 
  -8  -2   2        1.74        1.84      0.46 o 
  -7  -2   2       49.09       51.39      1.34 o 
  -6  -2   2       53.35       51.03      1.26 o 
  -5  -2   2       89.94       81.10      1.82 o 
  -4  -2   2      211.92      198.11      4.40 o 
  -3  -2   2       91.60      152.05      3.13 o 
  -2  -2   2     1408.65     1322.59     33.73 o 
  -1  -2   2      877.26      824.21     17.15 o 
   0  -2   2     3786.31     3546.82    146.87 o 
   1  -2   2      812.67      985.05     22.74 o 
   2  -2   2      218.19      186.49      5.47 o 
   3  -2   2     3321.55     3572.78     65.29 o 
   4  -2   2      299.51      322.97      5.80 o 
   5  -2   2      369.74      359.86      5.71 o 
   6  -2   2       72.64       76.22      1.71 o 
   7  -2   2      162.36      159.28      3.67 o 
   8  -2   2       17.29       15.14      0.77 o 
   9  -2   2       47.94       52.61      1.61 o 
 -10  -1   2       12.82       11.84      0.72 o 
  -9  -1   2      171.48      189.81      4.16 o 
  -8  -1   2        6.83        5.88      0.50 o 
  -7  -1   2       95.37       85.15      2.02 o 
  -6  -1   2      382.79      349.78      5.68 o 
  -5  -1   2       12.18       16.70      0.73 o 
  -4  -1   2      345.24      327.51      7.29 o 
  -3  -1   2     1457.03     1479.82     28.70 o 
  -2  -1   2      144.30       95.81      2.18 o 
   1  -1   2     2024.53     2150.13     54.66 o 
   2  -1   2      246.45      220.18      5.31 o 
   3  -1   2      719.74      797.80     13.83 o 
   4  -1   2      226.82      280.86      5.43 o 
   5  -1   2      200.64      230.88      3.96 o 
   6  -1   2      544.66      516.93      8.70 o 
   7  -1   2       61.18       58.21      1.48 o 
   8  -1   2       51.03       50.95      1.48 o 
   9  -1   2        0.91        2.06      0.76 o 
 -10   0   2        0.15        0.75      0.53 o 
  -9   0   2      430.45      438.76     10.20 o 
  -8   0   2       46.47       39.62      1.11 o 
  -7   0   2      116.66       99.00      2.36 o 
  -6   0   2       77.37       68.56      1.48 o 
  -5   0   2        2.81        4.55      0.53 o 
  -4   0   2      189.06      182.40      4.05 o 
  -3   0   2      575.27      619.90     19.08 o 
  -2   0   2      674.01      562.56     11.81 o 
  -1   0   2      326.36      244.39      6.46 o 
   1   0   2     1638.07     1589.58     40.77 o 
   2   0   2       25.80       47.93      1.18 o 
   3   0   2      439.09      411.65      8.11 o 
   4   0   2       17.39       25.67      0.89 o 
   5   0   2      415.32      407.35      7.20 o 
   6   0   2       14.17       32.63      1.29 o 
   7   0   2      107.54      113.63      2.37 o 
   8   0   2       23.92       28.77      1.04 o 
   9   0   2      528.00      532.48     12.37 o 
 -10   1   2       13.15       12.30      0.60 o 
  -9   1   2      170.74      190.21      5.05 o 
  -8   1   2        6.75        5.92      0.51 o 
  -7   1   2       98.42       86.49      1.83 o 
  -6   1   2      383.45      358.77      6.22 o 
  -5   1   2       12.43       16.33      0.77 o 
  -4   1   2      344.92      332.77      7.86 o 
  -3   1   2     1463.89     1478.43     31.03 o 
  -2   1   2      144.32       98.63      2.88 o 
   1   1   2     2027.18     2112.29     63.11 o 
   2   1   2      243.37      228.31      6.29 o 
   3   1   2      720.93      808.89     20.43 o 
   4   1   2      225.96      292.42      6.70 o 
   5   1   2      200.52      226.35      4.67 o 
   6   1   2      540.88      528.40     10.23 o 
   7   1   2       61.48       58.33      1.53 o 
   8   1   2       50.91       51.42      1.51 o 
   9   1   2        0.92        1.65      0.39 o 
 -10   2   2       67.20       72.38      1.83 o 
  -9   2   2      178.16      175.73      4.20 o 
  -8   2   2        1.81        1.44      0.36 o 
  -7   2   2       50.41       53.32      1.62 o 
  -6   2   2       52.62       49.72      1.22 o 
  -5   2   2       89.87       82.47      2.70 o 
  -4   2   2      212.71      204.44      4.93 o 
  -3   2   2       89.74      151.28      5.52 o 
  -2   2   2     1407.51     1308.49     27.57 o 
  -1   2   2      883.66      882.54     17.88 o 
   0   2   2     3783.65     3794.56    131.77 o 
   1   2   2      812.90      973.74     18.99 o 
   2   2   2      215.60      201.26      4.82 o 
   3   2   2     3320.18     3661.58    101.26 o 
   4   2   2      297.09      331.49      7.61 o 
   5   2   2      371.27      348.15      6.55 o 
   6   2   2       72.44       72.37      2.31 o 
   7   2   2      160.90      154.36      4.80 o 
   8   2   2       17.33       16.14      0.81 o 
   9   2   2       48.14       52.68      1.47 o 
 -10   3   2       31.67       30.79      1.55 o 
  -9   3   2      113.33      110.09      2.50 o 
  -8   3   2      332.70      355.61      8.11 o 
  -7   3   2       97.51      108.52      3.02 o 
  -6   3   2      100.90      101.64      2.08 o 
  -5   3   2      450.02      422.42     17.19 o 
  -4   3   2      161.00      176.37     17.08 o 
  -3   3   2      338.72      418.55     18.26 o 
  -2   3   2     1145.81     1161.84     27.33 o 
  -1   3   2     1282.30     1235.27     45.99 o 
   0   3   2     2898.04     2966.59    102.33 o 
   1   3   2     1837.37     2041.08     46.56 o 
   2   3   2      110.84      105.93      7.30 o 
   3   3   2      412.54      525.38     25.66 o 
   4   3   2       16.82       16.35      1.36 o 
   5   3   2      103.26      107.84      2.21 o 
   6   3   2      154.75      149.21      9.45 o 
   7   3   2      211.04      210.21      6.18 o 
   8   3   2       23.60       18.03      1.27 o 
   9   3   2       22.60       18.74      0.93 o 
  -9   4   2      173.85      190.46      5.90 o 
  -8   4   2       78.67       89.89      2.40 o 
  -7   4   2       13.09       10.06      0.61 o 
  -6   4   2       62.22       59.18      1.52 o 
  -5   4   2       43.28       44.25      1.15 o 
  -4   4   2      250.79      249.51     21.55 o 
  -3   4   2      368.01      438.52     11.49 o 
  -2   4   2      322.35      357.76      8.51 o 
  -1   4   2      282.61      279.83     10.78 o 
   0   4   2      665.16      657.17     19.18 o 
   1   4   2      522.58      534.10     13.67 o 
   2   4   2      801.60      920.81     26.17 o 
   3   4   2      282.08      304.00     10.37 o 
   4   4   2      250.00      271.25      8.66 o 
   5   4   2       99.93      107.51      2.24 o 
   6   4   2      599.32      572.55     11.50 o 
   7   4   2       41.26       46.54      1.30 o 
   8   4   2        9.29        7.28      0.52 o 
   9   4   2       14.39       15.65      1.21 o 
  -9   5   2       37.52       47.52      1.74 o 
  -8   5   2        7.20        8.10      0.75 o 
  -7   5   2      110.85      113.72      3.34 o 
  -6   5   2       98.29       90.66      2.20 o 
  -5   5   2      204.78      199.38      4.06 o 
  -4   5   2       30.92       26.64      1.00 o 
  -3   5   2       68.69       61.76      3.92 o 
  -2   5   2       23.20       35.92      1.95 o 
  -1   5   2     2687.31     2770.17     83.92 o 
   0   5   2      374.71      365.49     11.53 o 
   1   5   2      182.00      203.90      6.30 o 
   2   5   2      281.07      244.75      8.82 o 
   3   5   2       54.51       57.14      3.33 o 
   4   5   2      684.32      668.43     21.59 o 
   5   5   2      130.31      121.23      3.29 o 
   6   5   2       31.13       38.43      1.21 o 
   7   5   2       68.69       64.00      2.00 o 
   8   5   2       66.25       70.47      2.16 o 
   9   5   2        3.82        3.94      1.14 o 
  -9   6   2       77.96       77.51      2.56 o 
  -8   6   2       72.23       69.56      2.02 o 
  -7   6   2      180.68      179.15      4.75 o 
  -6   6   2       46.43       47.51      1.43 o 
  -5   6   2       12.50       12.94      1.10 o 
  -4   6   2      137.14      142.62      2.97 o 
  -3   6   2      317.59      343.33      7.38 o 
  -2   6   2      127.50      117.50      4.11 o 
  -1   6   2      155.92      133.51      4.50 o 
   0   6   2      402.27      411.67     12.54 o 
   1   6   2      442.53      408.93     12.41 o 
   2   6   2       74.36       78.15      3.12 o 
   3   6   2       24.76       18.61      1.40 o 
   4   6   2      269.25      256.98      5.75 o 
   5   6   2      921.94      927.57     21.76 o 
   6   6   2      152.59      142.47      3.67 o 
   7   6   2       86.76      112.30      3.24 o 
   8   6   2      105.55      105.38      3.34 o 
  -8   7   2      213.79      198.28      5.36 o 
  -7   7   2       46.56       52.73      2.54 o 
  -6   7   2        1.75        2.78      0.50 o 
  -5   7   2      571.37      570.01     11.06 o 
  -4   7   2        2.51        3.32      0.88 o 
  -3   7   2      234.92      239.73      4.35 o 
  -2   7   2      130.93      112.01      2.86 o 
  -1   7   2      311.89      300.47      8.95 o 
   0   7   2       85.45       79.33      2.68 o 
   1   7   2       32.23       23.02      1.07 o 
   2   7   2      210.37      207.88      4.24 o 
   3   7   2      528.19      473.96     10.22 o 
   4   7   2      195.56      190.36      5.28 o 
   5   7   2       23.73       20.27      1.12 o 
   6   7   2      295.54      258.84      6.80 o 
   7   7   2       14.75       13.69      0.93 o 
   8   7   2        2.52        3.92      1.03 o 
  -8   8   2        0.22        0.37      0.62 o 
  -7   8   2        4.51        5.37      0.48 o 
  -6   8   2       14.58       18.06      0.85 o 
  -5   8   2       98.07      117.35      2.82 o 
  -4   8   2      103.21      107.47      2.65 o 
  -3   8   2       31.16       28.43      1.81 o 
  -2   8   2      305.64      312.02      5.95 o 
  -1   8   2       57.48       62.59      1.70 o 
   0   8   2       46.10       48.88      1.30 o 
   1   8   2       70.76       78.53      2.53 o 
   2   8   2      175.37      208.82      4.29 o 
   3   8   2     1104.95     1131.42     24.12 o 
   4   8   2      113.63      133.32      3.40 o 
   5   8   2      103.27       96.37      2.64 o 
   6   8   2       38.93       33.85      1.55 o 
   7   8   2       55.04       67.93      2.41 o 
  -7   9   2       12.36       13.11      0.66 o 
  -6   9   2       14.04       16.85      1.01 o 
  -5   9   2      173.03      165.00      4.06 o 
  -4   9   2        0.46        1.26      0.62 o 
  -3   9   2        4.28        4.44      0.58 o 
  -2   9   2       63.39       62.72      1.78 o 
  -1   9   2      307.27      288.64      6.51 o 
   0   9   2       50.20       43.38      1.49 o 
   1   9   2      260.39      236.28      4.87 o 
   2   9   2      483.93      486.32      9.59 o 
   3   9   2       89.43       97.22      2.59 o 
   4   9   2      162.10      162.37      4.03 o 
   5   9   2       25.27       25.36      1.84 o 
   6   9   2        5.94        4.76      0.61 o 
   7   9   2      135.58      146.81      7.17 o 
  -6  10   2      136.67      126.63      5.08 o 
  -5  10   2       52.79       51.31      1.87 o 
  -4  10   2       12.34       11.22      0.85 o 
  -3  10   2       25.73       23.13      1.26 o 
  -2  10   2       74.79       64.09      1.79 o 
  -1  10   2       30.64       33.00      2.25 o 
   0  10   2       13.95       13.97      1.07 o 
   1  10   2        6.99        8.04      0.98 o 
   2  10   2      144.33      142.65      3.41 o 
   3  10   2      150.22      151.48      3.95 o 
   4  10   2       59.90       57.89      2.05 o 
   5  10   2       25.85       23.21      1.10 o 
   6  10   2       24.86       24.12      1.11 o 
  -6  11   2       24.11       24.86      2.28 o 
  -5  11   2       35.62       35.68      1.79 o 
  -4  11   2       38.71       43.53      1.94 o 
  -3  11   2        2.27        0.54      0.47 o 
  -2  11   2       25.76       24.10      1.43 o 
  -1  11   2       55.18       54.06      2.04 o 
   0  11   2       88.21       98.49      3.95 o 
   1  11   2       82.07       75.38      2.41 o 
   2  11   2       34.60       40.45      2.09 o 
   3  11   2       12.63       14.38      2.18 o 
   4  11   2       65.83       67.00      2.14 o 
   5  11   2       35.52       41.00      1.51 o 
  -4  12   2       16.37       24.06      1.67 o 
  -3  12   2       35.43       43.37      2.65 o 
  -2  12   2       22.90       21.78      1.51 o 
  -1  12   2       76.62       92.32      3.25 o 
   0  12   2       16.94       15.89      1.09 o 
   1  12   2       15.91       14.98      1.91 o 
   2  12   2        4.53        5.84      1.09 o 
   3  12   2       47.20       46.25      2.50 o 
   4  12   2       11.98       12.06      1.02 o 
  -2  13   2       72.59       81.98      4.51 o 
  -1  13   2       34.85       40.24      1.81 o 
   0  13   2       21.54       24.32      1.31 o 
   1  13   2       16.87       14.93      1.36 o 
  -4 -12   3       55.63       59.21      3.39 o 
  -3 -12   3       63.78       64.68      6.30 o 
  -2 -12   3       94.49       90.13      9.57 o 
   2 -12   3       31.09       30.05      3.33 o 
   3 -12   3       66.75       69.21      3.43 o 
   4 -12   3       79.80       83.42      4.69 o 
  -5 -11   3       43.33       41.16      3.98 o 
  -4 -11   3       39.06       43.50      2.79 o 
  -3 -11   3       43.15       52.95      3.59 o 
  -2 -11   3       21.95       28.48      3.16 o 
  -1 -11   3       10.16        8.44      3.14 o 
   1 -11   3        3.48       -1.05      2.59 o 
   2 -11   3       12.89       13.88      1.59 o 
   3 -11   3       46.36       49.23      2.55 o 
   4 -11   3        4.43        1.42      0.94 o 
   5 -11   3       26.35       28.75      2.96 o 
  -6 -10   3       26.27       26.43      1.51 o 
  -5 -10   3       27.74       30.27      1.91 o 
  -4 -10   3       60.36       58.72      2.98 o 
  -3 -10   3       89.00       80.79      4.21 o 
  -2 -10   3       35.83       31.82      3.37 o 
  -1 -10   3       26.33       25.27      3.66 o 
   0 -10   3       65.94       59.72      3.97 o 
   1 -10   3       66.62       71.51      3.95 o 
   2 -10   3      140.22      151.98      5.31 o 
   3 -10   3       13.35        9.36      1.47 o 
   4 -10   3      165.06      170.20      4.48 o 
   5 -10   3       10.86       18.47      1.15 o 
   6 -10   3      171.17      184.66      5.72 o 
  -7  -9   3        4.03        3.43      0.71 o 
  -6  -9   3       28.96       26.89      1.66 o 
  -5  -9   3      261.00      253.68      6.58 o 
  -4  -9   3       16.36       15.93      1.50 o 
  -3  -9   3      123.50      120.80      5.06 o 
  -2  -9   3       19.21       20.59      2.32 o 
  -1  -9   3       26.78       30.44      3.79 o 
   0  -9   3       35.21       34.54      2.22 o 
   1  -9   3      119.90      106.62      4.51 o 
   2  -9   3       90.50       77.45      3.28 o 
   3  -9   3       18.46       17.81      1.54 o 
   4  -9   3       24.53       22.44      1.74 o 
   5  -9   3        2.88        5.04      0.79 o 
   6  -9   3       17.25       23.83      1.19 o 
   7  -9   3       83.32       92.92      3.34 o 
  -8  -8   3       40.01       45.20      2.07 o 
  -7  -8   3       32.17       29.15      1.60 o 
  -6  -8   3      119.52      119.22      3.57 o 
  -5  -8   3       60.65       56.34      2.60 o 
  -4  -8   3        3.05        6.79      1.36 o 
  -3  -8   3       52.59       56.56      3.31 o 
  -2  -8   3      148.94      154.22      5.52 o 
  -1  -8   3       95.89      105.51      6.27 o 
   0  -8   3       22.81       19.88      1.54 o 
   1  -8   3       34.86       30.77      2.33 o 
   2  -8   3       30.48       31.36      2.13 o 
   3  -8   3       57.30       45.93      1.98 o 
   4  -8   3      207.25      221.00      5.56 o 
   5  -8   3       84.92       95.10      2.76 o 
   6  -8   3       41.34       42.61      1.87 o 
   7  -8   3        4.89        7.58      1.11 o 
  -8  -7   3       16.19       14.06      0.95 o 
  -7  -7   3      115.83      110.90      4.72 o 
  -6  -7   3       53.23       59.12      2.19 o 
  -5  -7   3      533.51      481.53     16.66 o 
  -4  -7   3      112.29       94.80      2.70 o 
  -3  -7   3       19.01       20.39      1.54 o 
  -2  -7   3       40.98       37.92      3.98 o 
  -1  -7   3       78.63       82.26      3.15 o 
   0  -7   3        8.88       18.85      1.27 o 
   1  -7   3       47.38       40.33      2.11 o 
   2  -7   3      320.10      315.90     12.22 o 
   3  -7   3      182.84      182.66      4.04 o 
   4  -7   3      905.65      864.11     17.21 o 
   5  -7   3      141.16      120.17      3.02 o 
   6  -7   3      104.87      100.24      2.61 o 
   7  -7   3        1.88        1.58      0.55 o 
   8  -7   3       24.31       21.63      2.65 o 
  -9  -6   3       44.69       41.93      2.50 o 
  -8  -6   3       90.92       90.27      2.47 o 
  -7  -6   3      411.54      380.19      8.48 o 
  -6  -6   3       75.25       76.28      2.02 o 
  -5  -6   3       19.37       20.86      1.14 o 
  -4  -6   3       58.76       64.22      1.91 o 
  -3  -6   3      352.88      372.75      9.04 o 
  -2  -6   3      305.91      321.10      7.94 o 
  -1  -6   3      224.53      217.21      4.95 o 
   0  -6   3      175.12      161.03      3.58 o 
   1  -6   3       48.90       57.94      2.21 o 
   2  -6   3      625.62      666.83     14.36 o 
   3  -6   3       13.06       13.26      0.90 o 
   4  -6   3      145.45      120.83      2.51 o 
   5  -6   3      132.94      131.68      2.84 o 
   6  -6   3       81.61       75.88      1.81 o 
   7  -6   3        0.53        1.60      0.55 o 
   8  -6   3        5.24        3.63      0.94 o 
  -9  -5   3        4.39        2.65      0.49 o 
  -8  -5   3      152.58      165.48      3.57 o 
  -7  -5   3       96.83       86.75      1.96 o 
  -6  -5   3      405.38      399.63      7.71 o 
  -5  -5   3      437.86      441.29      8.52 o 
  -4  -5   3      202.43      214.77      4.59 o 
  -3  -5   3      289.23      288.07      5.96 o 
  -2  -5   3      219.80      253.66      6.93 o 
  -1  -5   3     1316.86     1455.01     28.54 o 
   0  -5   3     1053.89     1208.93     26.06 o 
   1  -5   3      391.17      418.69     15.48 o 
   2  -5   3       10.83       22.72      0.82 o 
   3  -5   3      255.98      272.62      5.75 o 
   4  -5   3      171.77      171.16      4.37 o 
   5  -5   3      260.30      295.92      7.76 o 
   6  -5   3       98.06       85.20      2.28 o 
   7  -5   3        2.15        1.68      0.52 o 
   8  -5   3       69.09       74.65      2.16 o 
  -9  -4   3       13.32       18.17      1.04 o 
  -8  -4   3      529.75      543.88     12.80 o 
  -7  -4   3       14.09       13.68      0.73 o 
  -6  -4   3      236.30      213.03      3.70 o 
  -5  -4   3      149.48      118.70      2.73 o 
  -4  -4   3      151.09      137.10      2.92 o 
  -3  -4   3      322.22      357.94      6.80 o 
  -2  -4   3      807.39      913.65     21.77 o 
  -1  -4   3     2033.90     2159.31     41.71 o 
   0  -4   3      565.49      544.46     16.09 o 
   1  -4   3      199.43      249.91      8.83 o 
   2  -4   3     1427.34     1629.12     30.03 o 
   3  -4   3      332.61      346.10      9.76 o 
   4  -4   3      484.53      564.31     14.45 o 
   5  -4   3      149.93      160.47      3.84 o 
   6  -4   3       48.91       55.32      1.36 o 
   7  -4   3       40.14       35.82      1.06 o 
   8  -4   3       45.83       50.59      1.68 o 
   9  -4   3       25.03       25.19      1.44 o 
 -10  -3   3        8.86        7.62      0.52 o 
  -9  -3   3      138.50      142.03      2.96 o 
  -8  -3   3       94.03       90.31      2.18 o 
  -7  -3   3      250.61      224.19      4.14 o 
  -6  -3   3       34.29       33.70      1.13 o 
  -5  -3   3       12.27       21.34      0.88 o 
  -4  -3   3      266.01      237.22      4.69 o 
  -3  -3   3      235.69      261.35      5.67 o 
  -2  -3   3     1579.97     1599.19     36.99 o 
  -1  -3   3     1283.31     1193.92     25.06 o 
   0  -3   3      170.60      163.21      4.71 o 
   1  -3   3     1875.44     1902.90     85.03 o 
   2  -3   3     3472.98     3466.46     67.95 o 
   3  -3   3      798.46      839.30     15.07 o 
   4  -3   3      382.45      368.70      6.96 o 
   5  -3   3       36.79       33.38      0.91 o 
   6  -3   3      208.34      206.88      3.92 o 
   7  -3   3      103.70      113.59      2.49 o 
   8  -3   3       34.62       36.17      1.14 o 
   9  -3   3       42.61       47.48      2.68 o 
 -10  -2   3       22.63       22.15      1.02 o 
  -9  -2   3       33.76       25.31      0.90 o 
  -8  -2   3       12.61        7.25      0.52 o 
  -7  -2   3      250.50      228.19      4.43 o 
  -6  -2   3       24.37       23.14      0.83 o 
  -5  -2   3      810.74      776.87     13.39 o 
  -4  -2   3      160.87      158.61      3.21 o 
  -3  -2   3      491.85      450.20      9.92 o 
  -2  -2   3      309.36      368.91     11.26 o 
  -1  -2   3     1362.78     1377.44     26.59 o 
   0  -2   3      260.38      272.62      8.47 o 
   1  -2   3       18.71       32.00      0.86 o 
   2  -2   3      228.66      222.08      4.94 o 
   3  -2   3       96.97      113.96      2.52 o 
   4  -2   3       87.64       79.54      1.65 o 
   5  -2   3       57.73       61.20      1.23 o 
   6  -2   3       71.29       83.66      2.31 o 
   7  -2   3       70.92       69.17      1.66 o 
   8  -2   3       24.02       26.32      1.33 o 
   9  -2   3       31.27       35.39      1.25 o 
 -10  -1   3        3.48        3.68      0.39 o 
  -9  -1   3       77.63       81.66      2.22 o 
  -8  -1   3      228.33      192.22      3.58 o 
  -7  -1   3       12.33       13.06      0.70 o 
  -6  -1   3       32.49       28.31      0.91 o 
  -5  -1   3       99.96       94.65      2.56 o 
  -4  -1   3      507.48      529.65     11.29 o 
  -3  -1   3      733.66      689.48     13.37 o 
  -2  -1   3     1262.28     1158.71     35.42 o 
  -1  -1   3     3482.42     2821.27    171.52 o 
   0  -1   3      943.86     1034.83     20.03 o 
   1  -1   3      496.27      543.13     10.51 o 
   2  -1   3     1260.14     1258.89     23.19 o 
   3  -1   3     1731.45     1753.86     32.01 o 
   4  -1   3      439.36      454.04      8.01 o 
   5  -1   3      124.16      146.71      2.65 o 
   6  -1   3      725.42      702.99     13.72 o 
   7  -1   3       35.47       31.49      1.05 o 
   8  -1   3       51.46       51.21      1.56 o 
   9  -1   3      146.47      150.83      3.70 o 
 -10   0   3        4.23        7.13      0.48 o 
  -9   0   3       28.93       30.04      0.97 o 
  -8   0   3      240.79      211.90      4.33 o 
  -7   0   3      117.77      135.18      3.42 o 
  -6   0   3      847.20      889.98     15.37 o 
  -5   0   3       39.47       43.47      1.31 o 
  -4   0   3       97.02      101.21      2.65 o 
  -3   0   3     2805.72     2435.17     61.38 o 
  -2   0   3     1898.28     1618.61     36.22 o 
  -1   0   3     1073.18      999.99     23.65 o 
   0   0   3      654.57      652.56     13.68 o 
   1   0   3       17.86       13.73      0.41 o 
   2   0   3       28.30       31.21      0.85 o 
   3   0   3       10.88       11.19      0.49 o 
   4   0   3       19.09       28.33      0.88 o 
   5   0   3      240.58      279.52      5.30 o 
   6   0   3     1117.08     1044.23     17.99 o 
   7   0   3       17.56       16.28      0.82 o 
   8   0   3       26.61       34.47      1.33 o 
   9   0   3       13.42       12.96      0.77 o 
 -10   1   3        3.99        3.58      0.36 o 
  -9   1   3       77.34       80.50      2.08 o 
  -8   1   3      229.50      196.90      6.10 o 
  -7   1   3       13.18       13.55      0.64 o 
  -6   1   3       32.34       30.78      0.78 o 
  -5   1   3       99.70       97.24      2.44 o 
  -4   1   3      505.04      531.46     10.48 o 
  -3   1   3      734.74      678.47     17.02 o 
  -2   1   3     1262.61     1105.49     21.89 o 
  -1   1   3     3467.88     3161.78    149.95 o 
   0   1   3      941.32     1033.69     23.70 o 
   1   1   3      493.27      534.90     11.35 o 
   2   1   3     1260.36     1302.60     26.74 o 
   3   1   3     1733.78     1779.16     49.65 o 
   4   1   3      439.33      468.23     11.94 o 
   5   1   3      123.38      145.66      2.70 o 
   6   1   3      726.71      689.27     13.63 o 
   7   1   3       36.14       32.53      1.10 o 
   8   1   3       51.20       50.88      1.45 o 
   9   1   3      148.18      149.68      4.09 o 
 -10   2   3       23.13       20.15      0.84 o 
  -9   2   3       33.10       24.82      0.85 o 
  -8   2   3       12.41        7.72      0.51 o 
  -7   2   3      248.73      230.28      4.68 o 
  -6   2   3       23.43       23.39      0.75 o 
  -5   2   3      809.50      744.62     40.99 o 
  -4   2   3      161.93      160.60      3.60 o 
  -3   2   3      488.01      428.51      9.40 o 
  -2   2   3      308.39      363.42      7.82 o 
  -1   2   3     1354.94     1361.76     31.53 o 
   0   2   3      262.60      270.30      5.94 o 
   1   2   3       18.36       31.89      0.77 o 
   2   2   3      227.92      230.67      4.53 o 
   3   2   3       97.23      117.94      2.84 o 
   4   2   3       87.18       76.45      2.03 o 
   5   2   3       57.07       58.03      1.76 o 
   6   2   3       71.38       76.57      3.11 o 
   7   2   3       71.93       69.15      1.91 o 
   8   2   3       24.60       25.63      1.96 o 
   9   2   3       31.61       38.06      1.26 o 
 -10   3   3        9.04        8.71      0.78 o 
  -9   3   3      136.42      141.05      3.45 o 
  -8   3   3       94.64       94.80      2.18 o 
  -7   3   3      251.39      224.65      4.95 o 
  -6   3   3       34.17       32.55      1.04 o 
  -5   3   3       12.37       22.68      0.90 o 
  -4   3   3      268.29      256.22      8.99 o 
  -3   3   3      238.30      257.95      8.97 o 
  -2   3   3     1581.93     1623.15     41.52 o 
  -1   3   3     1285.53     1196.74     25.13 o 
   0   3   3      171.21      161.36      4.53 o 
   1   3   3     1885.93     1936.97     42.40 o 
   2   3   3     3486.05     3659.87    127.38 o 
   3   3   3      789.64      827.11     34.91 o 
   4   3   3      380.81      374.14     19.32 o 
   5   3   3       36.15       31.23      1.00 o 
   6   3   3      211.56      200.22      6.75 o 
   7   3   3      103.76      107.49      3.00 o 
   8   3   3       35.19       35.28      1.33 o 
   9   3   3       42.46       46.86      1.34 o 
  -9   4   3       13.88       20.88      1.07 o 
  -8   4   3      530.36      550.58     14.26 o 
  -7   4   3       14.16       13.64      0.71 o 
  -6   4   3      237.95      215.60      5.21 o 
  -5   4   3      150.82      121.85      2.47 o 
  -4   4   3      150.66      141.10      6.02 o 
  -3   4   3      323.51      357.79     11.16 o 
  -2   4   3      811.92      883.14     20.84 o 
  -1   4   3     2030.87     2134.70     64.05 o 
   0   4   3      572.25      532.47     14.12 o 
   1   4   3      201.47      254.52      6.04 o 
   2   4   3     1424.56     1697.68     42.46 o 
   3   4   3      332.88      351.34     12.74 o 
   4   4   3      485.68      555.98     13.04 o 
   5   4   3      151.46      159.06      3.12 o 
   6   4   3       49.12       51.66      1.39 o 
   7   4   3       40.80       32.65      1.08 o 
   8   4   3       45.87       45.69      1.77 o 
   9   4   3       25.03       24.51      1.16 o 
  -9   5   3        4.31        3.15      0.68 o 
  -8   5   3      152.04      169.42      5.05 o 
  -7   5   3       95.61       91.35      2.41 o 
  -6   5   3      404.83      403.14      8.60 o 
  -5   5   3      436.01      450.21      8.29 o 
  -4   5   3      202.45      211.65      4.33 o 
  -3   5   3      288.84      285.31     11.78 o 
  -2   5   3      220.40      245.71      8.01 o 
  -1   5   3     1317.73     1494.79     43.92 o 
   0   5   3     1049.42     1230.97     36.39 o 
   1   5   3      394.47      413.09     15.27 o 
   2   5   3       11.51       22.60      1.18 o 
   3   5   3      253.27      293.96     17.31 o 
   4   5   3      170.56      161.11      4.27 o 
   5   5   3      263.19      279.67      7.73 o 
   6   5   3       98.35       86.70      2.12 o 
   7   5   3        2.21        0.88      0.67 o 
   8   5   3       69.95       76.49      2.41 o 
  -9   6   3       44.92       46.08      1.69 o 
  -8   6   3       89.26       98.30      2.71 o 
  -7   6   3      413.19      398.61     10.17 o 
  -6   6   3       75.20       75.90      1.99 o 
  -5   6   3       18.80       20.02      1.69 o 
  -4   6   3       58.66       65.72      1.63 o 
  -3   6   3      354.20      371.66      8.75 o 
  -2   6   3      305.35      325.77     10.32 o 
  -1   6   3      224.43      221.86      7.15 o 
   0   6   3      172.97      164.33      5.40 o 
   1   6   3       48.39       61.29      2.32 o 
   2   6   3      627.26      674.56     15.62 o 
   3   6   3       13.01       12.19      0.84 o 
   4   6   3      148.74      119.48      2.92 o 
   5   6   3      134.27      133.33      3.39 o 
   6   6   3       81.72       78.29      2.52 o 
   7   6   3        0.57        0.69      0.42 o 
   8   6   3        4.93        3.77      0.44 o 
  -8   7   3       16.05       16.48      0.73 o 
  -7   7   3      116.65      113.44      9.48 o 
  -6   7   3       53.91       63.10      1.62 o 
  -5   7   3      532.46      489.81      9.68 o 
  -4   7   3      110.51       96.42      2.22 o 
  -3   7   3       18.99       22.54      0.90 o 
  -2   7   3       41.71       41.29      1.35 o 
  -1   7   3       78.28       83.50      2.56 o 
   0   7   3        8.57       17.55      1.02 o 
   1   7   3       46.94       42.45      1.26 o 
   2   7   3      320.18      305.92      6.23 o 
   3   7   3      182.90      182.69      3.84 o 
   4   7   3      908.91      854.79     18.21 o 
   5   7   3      141.62      126.76      3.57 o 
   6   7   3      103.79      105.78      3.55 o 
   7   7   3        1.81        1.45      0.40 o 
   8   7   3       24.15       23.46      1.27 o 
  -8   8   3       40.96       45.25      1.91 o 
  -7   8   3       32.30       30.14      1.16 o 
  -6   8   3      118.90      117.44      3.74 o 
  -5   8   3       60.66       59.83      1.77 o 
  -4   8   3        3.00        5.75      0.77 o 
  -3   8   3       53.04       56.60      1.69 o 
  -2   8   3      146.92      143.79      3.20 o 
  -1   8   3       97.11      108.99      2.35 o 
   0   8   3       22.14       18.71      1.08 o 
   1   8   3       34.57       33.47      1.13 o 
   2   8   3       30.27       29.10      1.12 o 
   3   8   3       57.32       50.45      1.71 o 
   4   8   3      207.60      210.26      5.33 o 
   5   8   3       85.11       87.21      2.93 o 
   6   8   3       40.81       43.31      1.81 o 
   7   8   3        4.93        5.83      0.60 o 
  -7   9   3        4.01        4.27      0.48 o 
  -6   9   3       29.53       22.87      0.92 o 
  -5   9   3      260.34      258.92      6.98 o 
  -4   9   3       16.96       14.56      0.93 o 
  -3   9   3      124.40      126.68      3.37 o 
  -2   9   3       19.63       20.83      0.90 o 
  -1   9   3       26.61       32.53      1.23 o 
   0   9   3       35.06       37.22      1.14 o 
   1   9   3      120.51      122.19      2.69 o 
   2   9   3       91.09       86.27      3.04 o 
   3   9   3       18.79       19.61      1.05 o 
   4   9   3       24.72       22.40      1.50 o 
   5   9   3        2.78        4.83      1.10 o 
   6   9   3       17.44       18.62      1.08 o 
   7   9   3       83.48       82.06      2.86 o 
  -6  10   3       26.02       25.22      1.14 o 
  -5  10   3       27.68       29.95      1.26 o 
  -4  10   3       60.03       59.61      2.01 o 
  -3  10   3       88.48       93.56      2.87 o 
  -2  10   3       36.52       33.29      1.30 o 
  -1  10   3       26.11       21.91      1.18 o 
   0  10   3       65.31       62.71      1.89 o 
   1  10   3       67.21       74.25      1.89 o 
   2  10   3      140.73      146.08      3.88 o 
   3  10   3       13.46       11.49      1.20 o 
   4  10   3      165.27      175.58      4.84 o 
   5  10   3       11.57       17.40      0.95 o 
   6  10   3      170.57      192.29     10.08 o 
  -5  11   3       42.92       36.73      1.43 o 
  -4  11   3       39.12       43.81      1.70 o 
  -3  11   3       43.81       52.32      2.04 o 
  -2  11   3       21.83       25.61      1.80 o 
  -1  11   3       10.16        9.98      0.97 o 
   0  11   3        7.79        8.22      1.01 o 
   1  11   3        3.54        4.08      0.80 o 
   2  11   3       12.82       14.34      2.09 o 
   3  11   3       46.49       49.28      1.73 o 
   4  11   3        4.27        2.75      0.64 o 
   5  11   3       26.32       38.41      1.72 o 
  -4  12   3       55.95       57.40      3.33 o 
  -3  12   3       63.63       71.48      3.23 o 
  -2  12   3       94.78       89.71      3.13 o 
  -1  12   3       81.99       77.29      2.79 o 
   0  12   3       55.50       58.82      2.27 o 
   1  12   3       11.45       12.89      1.85 o 
   2  12   3       31.51       35.57      3.05 o 
   3  12   3       67.00       70.39      3.48 o 
   4  12   3       80.18       78.69      2.81 o 
  -2  13   3       24.76       23.82      2.10 o 
  -1  13   3       13.14       15.58      1.70 o 
   0  13   3        5.73        8.61      1.20 o 
   1  13   3        1.33        1.30      0.71 o 
  -4 -12   4       60.36       60.24      3.58 o 
  -3 -12   4       49.98       43.83      6.17 o 
  -2 -12   4      135.48      144.89     10.87 o 
   2 -12   4        4.29        7.77      2.16 o 
   3 -12   4       82.17       82.18      3.56 o 
  -5 -11   4       63.21       76.48      3.63 o 
  -4 -11   4       13.47        9.57      1.60 o 
  -3 -11   4       44.65       47.87      3.45 o 
  -2 -11   4       20.41       27.30      2.94 o 
  -1 -11   4       44.77       38.61      4.99 o 
   1 -11   4       18.33       15.76      2.03 o 
   2 -11   4       27.45       29.72      2.59 o 
   3 -11   4        4.32        4.31      1.07 o 
   4 -11   4      103.04      113.93      4.54 o 
   5 -11   4       16.72       23.28      1.62 o 
  -6 -10   4       13.33       14.59      1.26 o 
  -5 -10   4       22.45       26.60      1.82 o 
  -4 -10   4       78.86       76.64      3.35 o 
  -3 -10   4       50.10       56.59      3.24 o 
  -2 -10   4      100.02       92.28      4.57 o 
  -1 -10   4      112.17      123.18     13.52 o 
   0 -10   4       24.98       20.37      2.70 o 
   1 -10   4      113.20      102.15      3.84 o 
   2 -10   4      196.22      197.77      6.62 o 
   3 -10   4       26.64       28.79      1.91 o 
   4 -10   4       22.19       22.89      1.41 o 
   5 -10   4        9.25       11.15      0.84 o 
   6 -10   4       46.46       54.13      2.13 o 
  -7  -9   4       26.68       27.95      1.96 o 
  -6  -9   4       64.75       54.12      2.42 o 
  -5  -9   4      109.82      100.43      3.32 o 
  -4  -9   4       97.20       89.54      3.37 o 
  -3  -9   4       90.31       72.69      3.83 o 
  -2  -9   4        9.65        9.99      1.32 o 
  -1  -9   4        3.69        2.96      1.18 o 
   0  -9   4       36.99       37.23      2.19 o 
   1  -9   4      133.20      118.35      4.11 o 
   2  -9   4       32.15       32.55      1.95 o 
   3  -9   4       70.69       84.23      3.24 o 
   4  -9   4       52.04       52.67      1.97 o 
   5  -9   4        6.66        5.73      0.93 o 
   6  -9   4      158.21      181.79      5.56 o 
  -8  -8   4       79.08       84.02      5.06 o 
  -7  -8   4       24.96       31.70      1.66 o 
  -6  -8   4       44.76       42.31      2.12 o 
  -5  -8   4      505.63      475.18     11.71 o 
  -4  -8   4      176.54      160.81      4.69 o 
  -3  -8   4        4.40        5.85      1.75 o 
  -2  -8   4       18.83       18.41      1.83 o 
  -1  -8   4        4.33        5.83      1.10 o 
   0  -8   4      109.65      114.41      5.54 o 
   1  -8   4      403.81      400.92     10.69 o 
   2  -8   4      149.40      154.43      6.60 o 
   3  -8   4       32.19       27.39      1.41 o 
   4  -8   4        3.90        4.62      0.84 o 
   5  -8   4       78.88       87.65      2.61 o 
   6  -8   4        9.20        9.13      1.14 o 
   7  -8   4       67.85       63.82      2.60 o 
  -8  -7   4      241.89      246.55      9.03 o 
  -7  -7   4        3.61        2.52      1.04 o 
  -6  -7   4      245.12      223.40      8.18 o 
  -5  -7   4       11.39       13.57      1.40 o 
  -4  -7   4      267.67      238.61      5.26 o 
  -3  -7   4       94.18       97.15      3.39 o 
  -2  -7   4       77.27       81.48      2.78 o 
  -1  -7   4      116.07      102.15      3.26 o 
   0  -7   4      331.29      309.65      8.69 o 
   1  -7   4      364.58      357.29      8.61 o 
   2  -7   4      261.07      234.82      5.82 o 
   3  -7   4      306.49      331.72      6.86 o 
   4  -7   4      140.04      130.67      2.85 o 
   5  -7   4        9.25       11.57      1.07 o 
   6  -7   4       36.06       37.42      2.01 o 
   7  -7   4       29.14       27.57      2.75 o 
  -9  -6   4      138.08      125.05      7.11 o 
  -8  -6   4      144.90      130.89      4.62 o 
  -7  -6   4       47.14       36.55      1.28 o 
  -6  -6   4      444.89      415.96      8.12 o 
  -5  -6   4       19.53       16.72      1.15 o 
  -4  -6   4       64.96       62.46      1.90 o 
  -3  -6   4       58.85       64.07      3.44 o 
  -2  -6   4       46.41       46.51      2.02 o 
  -1  -6   4      143.13      169.80      3.95 o 
   0  -6   4      328.38      408.26      8.88 o 
   1  -6   4       20.37       23.62      1.10 o 
   2  -6   4      677.72      661.85     13.95 o 
   3  -6   4      723.42      727.07     13.18 o 
   4  -6   4       49.70       60.77      1.63 o 
   5  -6   4      133.47      136.51      2.87 o 
   6  -6   4       66.28       60.93      1.58 o 
   7  -6   4       31.06       21.46      1.14 o 
   8  -6   4        3.94        2.47      1.50 o 
  -9  -5   4       66.98       85.90      2.43 o 
  -8  -5   4       48.63       46.51      1.40 o 
  -7  -5   4      203.98      199.76      4.27 o 
  -6  -5   4      219.79      221.51      4.83 o 
  -5  -5   4        8.32        8.34      0.73 o 
  -4  -5   4      253.02      235.87      4.82 o 
  -3  -5   4      268.19      290.41      7.06 o 
  -2  -5   4      242.43      246.63      4.45 o 
  -1  -5   4     1077.47     1060.42     23.51 o 
   0  -5   4      316.19      389.96      9.81 o 
   1  -5   4      147.38      130.96      4.52 o 
   2  -5   4      354.45      397.67      7.45 o 
   3  -5   4       18.36       13.00      1.01 o 
   4  -5   4       44.84       48.22      1.30 o 
   5  -5   4       96.98       99.13      2.15 o 
   6  -5   4      113.93      134.76      3.02 o 
   7  -5   4       19.68       21.81      0.92 o 
   8  -5   4        2.57        3.06      0.56 o 
  -9  -4   4      130.41      148.47      4.38 o 
  -8  -4   4       61.45       55.26      1.54 o 
  -7  -4   4      501.26      455.06      8.67 o 
  -6  -4   4      358.71      325.35      5.97 o 
  -5  -4   4      339.84      313.13      6.08 o 
  -4  -4   4      496.05      473.93      8.94 o 
  -3  -4   4      258.01      256.61      4.93 o 
  -2  -4   4     1268.12     1306.83     25.27 o 
  -1  -4   4     4557.49     4614.68     88.56 o 
   0  -4   4     1861.15     2160.27     41.80 o 
   1  -4   4      287.01      342.99      6.72 o 
   2  -4   4      939.32      863.31     23.47 o 
   3  -4   4      496.30      543.47      9.57 o 
   4  -4   4       64.28       63.28      1.51 o 
   5  -4   4      102.58      104.52      2.31 o 
   6  -4   4       45.51       44.69      1.16 o 
   7  -4   4       64.07       63.61      1.50 o 
   8  -4   4       30.40       36.83      1.17 o 
 -10  -3   4       24.19       29.84      1.65 o 
  -9  -3   4       78.75       76.00      1.72 o 
  -8  -3   4      166.48      188.45      3.74 o 
  -7  -3   4      300.33      298.68      5.75 o 
  -6  -3   4      106.57       99.54      2.00 o 
  -5  -3   4        8.36        8.88      0.61 o 
  -4  -3   4      188.56      186.38      3.50 o 
  -3  -3   4      651.74      648.43     12.54 o 
  -2  -3   4      195.22      237.93      5.20 o 
  -1  -3   4     1948.62     2017.44     46.27 o 
   0  -3   4     1965.52     1920.71     37.13 o 
   1  -3   4     1361.31     1356.06     29.02 o 
   2  -3   4     2139.08     2205.72     40.41 o 
   3  -3   4      678.19      660.52     11.64 o 
   4  -3   4       65.23       65.86      1.47 o 
   5  -3   4      101.43      108.42      1.98 o 
   6  -3   4      242.88      246.62      4.43 o 
   7  -3   4      372.17      416.03      7.75 o 
   8  -3   4       15.13       15.68      0.79 o 
   9  -3   4       21.41       24.87      2.88 o 
 -10  -2   4        9.90        8.71      0.65 o 
  -9  -2   4      127.48      129.86      2.96 o 
  -8  -2   4       64.68       57.49      1.52 o 
  -7  -2   4       88.08       94.93      2.23 o 
  -6  -2   4      613.31      570.42      9.09 o 
  -5  -2   4      538.41      521.69     12.00 o 
  -4  -2   4     1121.17     1020.21     17.63 o 
  -3  -2   4      831.44      920.96     21.04 o 
  -2  -2   4       23.17       34.23      1.00 o 
  -1  -2   4      433.03      415.52      8.84 o 
   0  -2   4      375.49      332.72      7.79 o 
   1  -2   4     3036.69     3020.99     78.14 o 
   2  -2   4      912.73     1014.89     18.54 o 
   3  -2   4      128.96      156.36      2.88 o 
   4  -2   4       14.47       23.80      0.90 o 
   5  -2   4      434.24      454.52      7.95 o 
   6  -2   4      144.28      157.62      2.94 o 
   7  -2   4       13.98       20.18      0.91 o 
   8  -2   4       19.39       21.35      0.91 o 
   9  -2   4      123.03      134.49      4.28 o 
 -10  -1   4        7.56        9.39      0.57 o 
  -9  -1   4       66.62       67.65      1.79 o 
  -8  -1   4       73.84       74.88      1.69 o 
  -7  -1   4       72.69       74.18      1.65 o 
  -6  -1   4      284.75      240.91      4.18 o 
  -5  -1   4       95.06       99.27      2.57 o 
  -4  -1   4      452.62      502.63      9.98 o 
  -3  -1   4     1073.79     1152.76     22.29 o 
  -2  -1   4      518.43      533.48     15.97 o 
  -1  -1   4      135.19      199.70      6.93 o 
   0  -1   4     2508.26     2430.13     56.35 o 
   1  -1   4      382.15      388.85      7.57 o 
   2  -1   4      276.57      256.30      4.78 o 
   3  -1   4      406.66      439.01      8.32 o 
   4  -1   4      229.10      234.55      4.90 o 
   5  -1   4      557.75      517.78      8.13 o 
   6  -1   4     1180.70     1181.54     23.00 o 
   7  -1   4      203.45      189.86      4.00 o 
   8  -1   4       23.17       25.31      1.12 o 
   9  -1   4       73.75       69.51      2.14 o 
 -10   0   4       19.34       21.24      1.76 o 
  -9   0   4       48.90       54.73      1.54 o 
  -8   0   4       23.09       23.95      0.82 o 
  -7   0   4        3.48        5.27      0.51 o 
  -6   0   4        6.27       11.52      0.72 o 
  -5   0   4      570.09      531.87     12.41 o 
  -4   0   4       52.91       38.86      1.04 o 
  -3   0   4      225.65      221.15      4.80 o 
  -2   0   4     4175.53     4119.94    211.51 o 
  -1   0   4     7446.63     7031.36    360.36 o 
   0   0   4      259.84      220.65      4.92 o 
   1   0   4     3071.43     3355.90    130.79 o 
   2   0   4       11.54        5.86      0.41 o 
   3   0   4        4.91        1.38      0.25 o 
   4   0   4        4.59       10.26      0.70 o 
   5   0   4       39.94       50.86      1.14 o 
   6   0   4     1404.96     1388.75     25.35 o 
   7   0   4       87.43       95.07      2.83 o 
   8   0   4       25.10       24.23      1.07 o 
   9   0   4      385.74      419.60     10.93 o 
 -10   1   4        7.40        8.82      0.48 o 
  -9   1   4       65.75       67.59      1.78 o 
  -8   1   4       73.44       75.72      1.90 o 
  -7   1   4       70.74       72.67      1.75 o 
  -6   1   4      286.47      241.78      4.13 o 
  -5   1   4       96.67      108.11      2.95 o 
  -4   1   4      451.54      506.49     11.89 o 
  -3   1   4     1072.68     1134.50     24.09 o 
  -2   1   4      518.52      506.90     11.97 o 
  -1   1   4      137.50      203.84      5.28 o 
   0   1   4     2516.97     2539.02     89.14 o 
   1   1   4      384.26      383.13      8.97 o 
   2   1   4      274.58      254.54      5.50 o 
   3   1   4      410.42      448.17     11.48 o 
   4   1   4      231.34      246.43      5.72 o 
   5   1   4      557.55      512.16      8.91 o 
   6   1   4     1181.76     1167.35     27.09 o 
   7   1   4      202.74      189.42      4.63 o 
   8   1   4       22.91       23.59      1.13 o 
   9   1   4       73.83       68.91      2.31 o 
 -10   2   4        9.29        7.86      0.58 o 
  -9   2   4      129.22      132.58      3.18 o 
  -8   2   4       65.10       58.58      1.59 o 
  -7   2   4       87.69       98.38      2.31 o 
  -6   2   4      611.30      574.62     10.52 o 
  -5   2   4      540.70      524.17     15.57 o 
  -4   2   4     1118.32     1024.73     21.62 o 
  -3   2   4      829.21      878.84     20.92 o 
  -2   2   4       22.87       34.83      1.06 o 
  -1   2   4      435.49      417.24      8.89 o 
   0   2   4      376.54      336.93      8.86 o 
   1   2   4     3037.05     3091.49     90.55 o 
   2   2   4      912.36     1019.27     21.42 o 
   3   2   4      127.51      153.39      4.21 o 
   4   2   4       14.71       21.44      1.06 o 
   5   2   4      434.82      443.87     10.51 o 
   6   2   4      143.08      147.17      3.78 o 
   7   2   4       14.06       19.11      0.98 o 
   8   2   4       18.90       19.79      0.92 o 
   9   2   4      122.74      136.76      4.19 o 
 -10   3   4       23.51       27.04      1.45 o 
  -9   3   4       78.13       76.38      1.98 o 
  -8   3   4      166.94      193.60      4.21 o 
  -7   3   4      299.53      304.45      6.55 o 
  -6   3   4      106.62      101.91      2.20 o 
  -5   3   4        7.99        8.94      0.86 o 
  -4   3   4      186.28      190.15     10.11 o 
  -3   3   4      650.59      607.85     29.49 o 
  -2   3   4      196.40      241.02      6.47 o 
  -1   3   4     1949.28     2015.17     46.40 o 
   0   3   4     1963.38     1912.36     37.20 o 
   1   3   4     1368.95     1328.46     26.11 o 
   2   3   4     2128.59     2282.23     77.60 o 
   3   3   4      683.93      714.26     24.47 o 
   4   3   4       64.70       60.47      1.80 o 
   5   3   4      101.37      101.83      2.39 o 
   6   3   4      242.70      235.08      5.85 o 
   7   3   4      369.67      400.79     10.35 o 
   8   3   4       14.89       16.49      1.15 o 
   9   3   4       21.50       22.77      2.59 o 
  -9   4   4      129.34      157.40      4.79 o 
  -8   4   4       61.11       55.51      1.64 o 
  -7   4   4      502.63      473.62      9.88 o 
  -6   4   4      358.38      328.15      9.82 o 
  -5   4   4      337.79      310.71      6.25 o 
  -4   4   4      494.57      471.06     14.77 o 
  -3   4   4      257.13      255.59      8.18 o 
  -2   4   4     1260.88     1284.90     38.93 o 
  -1   4   4     4554.87     4495.71    138.94 o 
   0   4   4     1856.04     2156.68     55.55 o 
   1   4   4      280.98      327.25      9.59 o 
   2   4   4      946.17      914.31     26.27 o 
   3   4   4      499.37      563.04     20.03 o 
   4   4   4       65.00       60.07      1.41 o 
   5   4   4      101.18       99.18      2.27 o 
   6   4   4       44.81       40.00      1.25 o 
   7   4   4       64.30       63.74      2.59 o 
   8   4   4       29.98       36.87      1.25 o 
  -9   5   4       67.68       85.14      2.85 o 
  -8   5   4       47.97       48.13      1.61 o 
  -7   5   4      204.64      204.05      4.93 o 
  -6   5   4      219.37      226.99      4.95 o 
  -5   5   4        8.05        9.11      0.54 o 
  -4   5   4      253.65      244.23      4.68 o 
  -3   5   4      267.70      278.36     11.65 o 
  -2   5   4      241.35      246.11     10.05 o 
  -1   5   4     1075.98     1138.68     32.63 o 
   0   5   4      320.33      399.03     12.19 o 
   1   5   4      145.14      129.92      4.40 o 
   2   5   4      351.19      390.47     15.18 o 
   3   5   4       18.82       13.81      1.20 o 
   4   5   4       45.15       43.32      1.73 o 
   5   5   4       95.77       93.03      2.33 o 
   6   5   4      112.79      128.46      3.33 o 
   7   5   4       19.31       23.34      1.41 o 
   8   5   4        2.81        3.82      0.83 o 
  -9   6   4      136.79      131.90      5.26 o 
  -8   6   4      145.91      139.26      3.73 o 
  -7   6   4       46.99       39.55      1.25 o 
  -6   6   4      449.46      431.85      9.08 o 
  -5   6   4       20.44       16.23      1.45 o 
  -4   6   4       65.75       66.71      1.56 o 
  -3   6   4       59.13       66.87      2.18 o 
  -2   6   4       45.45       46.57      3.57 o 
  -1   6   4      140.81      171.19      5.74 o 
   0   6   4      330.33      415.83     12.85 o 
   1   6   4       20.23       23.66      1.37 o 
   2   6   4      677.69      647.42     19.57 o 
   3   6   4      721.32      692.80     13.98 o 
   4   6   4       50.25       61.39      2.95 o 
   5   6   4      130.92      129.60      3.42 o 
   6   6   4       66.31       60.42      2.00 o 
   7   6   4       30.87       22.13      1.02 o 
   8   6   4        3.62        1.82      0.44 o 
  -8   7   4      240.22      236.85      7.28 o 
  -7   7   4        3.51        2.95      2.56 o 
  -6   7   4      244.17      237.61      5.45 o 
  -5   7   4       11.26       14.31      0.81 o 
  -4   7   4      268.11      246.05      6.33 o 
  -3   7   4       93.62       97.74      2.14 o 
  -2   7   4       76.32       74.59      1.60 o 
  -1   7   4      116.49      104.59      3.44 o 
   0   7   4      331.31      307.17      5.50 o 
   1   7   4      365.06      353.60      6.69 o 
   2   7   4      260.87      231.32      5.17 o 
   3   7   4      306.30      334.35      7.37 o 
   4   7   4      139.65      133.80      3.16 o 
   5   7   4        9.01        9.90      0.83 o 
   6   7   4       36.03       40.53      1.45 o 
   7   7   4       29.75       27.70      1.10 o 
  -8   8   4       79.31       92.29      2.82 o 
  -7   8   4       24.93       28.81      1.15 o 
  -6   8   4       43.52       42.60      1.85 o 
  -5   8   4      505.50      477.67     11.25 o 
  -4   8   4      177.73      163.85      3.50 o 
  -3   8   4        4.59        3.43      0.70 o 
  -2   8   4       18.72       17.96      0.97 o 
  -1   8   4        4.27        5.69      0.53 o 
   0   8   4      109.49      117.51      2.31 o 
   1   8   4      405.19      401.25      7.52 o 
   2   8   4      149.87      150.98      3.58 o 
   3   8   4       31.44       32.82      1.51 o 
   4   8   4        4.14        4.69      0.68 o 
   5   8   4       78.65       87.55      3.18 o 
   6   8   4        9.33       10.10      0.83 o 
   7   8   4       68.47       63.58      2.27 o 
  -7   9   4       26.47       25.88      1.27 o 
  -6   9   4       64.67       55.21      1.94 o 
  -5   9   4      110.09      100.78      3.04 o 
  -4   9   4       97.51       93.31      2.86 o 
  -3   9   4       89.56       72.35      2.17 o 
  -2   9   4        9.67       12.49      0.83 o 
  -1   9   4        3.52        3.57      0.62 o 
   0   9   4       36.43       42.00      1.47 o 
   1   9   4      132.00      126.12      3.03 o 
   2   9   4       32.23       36.54      2.00 o 
   3   9   4       70.96       83.39      2.51 o 
   4   9   4       51.63       54.10      4.47 o 
   5   9   4        6.99        3.88      0.54 o 
   6   9   4      157.98      177.22      5.67 o 
  -6  10   4       13.07       15.30      0.83 o 
  -5  10   4       23.08       28.68      1.14 o 
  -4  10   4       78.51       73.07      3.87 o 
  -3  10   4       50.84       56.59      2.03 o 
  -2  10   4       99.99      103.32      3.19 o 
  -1  10   4      111.13      132.76      3.93 o 
   0  10   4       24.95       24.36      1.38 o 
   1  10   4      113.70      110.57      3.80 o 
   2  10   4      195.03      201.84      7.42 o 
   3  10   4       26.02       29.25      1.35 o 
   4  10   4       22.37       20.76      1.09 o 
   5  10   4        8.90        9.72      1.19 o 
   6  10   4       46.52       44.01      1.76 o 
  -5  11   4       63.40       68.92      2.79 o 
  -4  11   4       13.31        9.88      0.73 o 
  -3  11   4       44.54       46.02      1.85 o 
  -2  11   4       20.34       24.36      2.06 o 
  -1  11   4       44.18       46.18      1.86 o 
   0  11   4       23.24       23.82      1.67 o 
   1  11   4       17.98       17.27      1.65 o 
   2  11   4       27.31       29.76      1.73 o 
   3  11   4        4.44        4.87      0.73 o 
   4  11   4      102.43      111.11      3.20 o 
   5  11   4       16.48       21.35      1.68 o 
  -4  12   4       59.41       60.80      3.46 o 
  -3  12   4       50.17       52.91      2.48 o 
  -2  12   4      134.61      149.92      4.79 o 
  -1  12   4      134.37      140.42      4.58 o 
   0  12   4       18.50       18.71      2.45 o 
   1  12   4       65.66       62.33      5.71 o 
   2  12   4        4.61        6.18      0.88 o 
   3  12   4       81.27       76.77      3.23 o 
  -2  13   4      158.34      167.09      8.78 o 
  -1  13   4        5.51        6.94      0.86 o 
   0  13   4       24.61       29.02      2.22 o 
   1  13   4       33.25       34.50      1.91 o 
  -4 -12   5       33.55       33.39      3.16 o 
  -3 -12   5       62.13       70.18      4.77 o 
  -2 -12   5       82.37       67.59      8.40 o 
   2 -12   5      108.21      119.31      7.29 o 
   3 -12   5       13.67       11.66      1.67 o 
  -5 -11   5       46.83       50.36      3.08 o 
  -4 -11   5      118.02      115.10      4.71 o 
  -3 -11   5       48.66       48.05      3.53 o 
  -2 -11   5       54.36       53.83      4.33 o 
  -1 -11   5      194.46      181.69     16.68 o 
   0 -11   5       29.92       24.41      5.40 o 
   1 -11   5        7.92        8.72      1.51 o 
   2 -11   5       61.41       58.80      3.21 o 
   3 -11   5       12.57       14.68      1.37 o 
   4 -11   5       56.95       67.01      2.99 o 
  -6 -10   5       21.30       22.49      1.54 o 
  -5 -10   5       28.11       35.50      2.08 o 
  -4 -10   5      139.62      138.82      4.21 o 
  -3 -10   5      319.95      297.07     10.19 o 
  -2 -10   5      152.80      140.44      5.70 o 
  -1 -10   5      190.31      204.04      7.45 o 
   0 -10   5      104.02      120.27      4.21 o 
   1 -10   5       46.28       52.21      3.55 o 
   2 -10   5       12.13       12.84      1.47 o 
   3 -10   5       79.93       82.72      3.19 o 
   4 -10   5      129.08      151.06      4.18 o 
   5 -10   5      112.05      120.91      3.59 o 
  -7  -9   5        8.65        8.88      0.92 o 
  -6  -9   5        4.69        3.59      0.83 o 
  -5  -9   5      106.54      105.51      4.04 o 
  -4  -9   5       52.21       65.51      2.77 o 
  -3  -9   5       31.09       34.70      2.60 o 
  -2  -9   5      143.04      115.66      5.39 o 
  -1  -9   5        5.45        3.88      0.95 o 
   0  -9   5      156.18      166.82      5.92 o 
   1  -9   5      100.78      110.93      3.71 o 
   2  -9   5       73.69       61.54      2.53 o 
   3  -9   5       11.45        9.60      0.89 o 
   4  -9   5      204.67      224.82      5.96 o 
   5  -9   5       78.18       84.68      2.53 o 
   6  -9   5       66.83       71.02      2.55 o 
  -8  -8   5       83.22       87.68      4.57 o 
  -7  -8   5       11.67       13.08      1.15 o 
  -6  -8   5        2.47        3.66      0.74 o 
  -5  -8   5       11.37       14.56      1.22 o 
  -4  -8   5      186.79      163.27      4.76 o 
  -3  -8   5        1.22        1.96      0.99 o 
  -2  -8   5       46.98       38.49      1.73 o 
  -1  -8   5      134.94      129.81      4.71 o 
   0  -8   5      311.52      282.20      8.08 o 
   1  -8   5      332.39      374.02      9.85 o 
   2  -8   5      185.23      176.53      5.17 o 
   3  -8   5      330.86      349.86      8.37 o 
   4  -8   5       11.63        8.68      0.77 o 
   5  -8   5       50.69       55.15      1.87 o 
   6  -8   5       40.93       42.76      2.14 o 
   7  -8   5        1.43        4.40      0.90 o 
  -8  -7   5        7.87        6.16      0.90 o 
  -7  -7   5        8.75        7.50      0.68 o 
  -6  -7   5        6.85        6.33      0.83 o 
  -5  -7   5      298.23      250.94      7.76 o 
  -4  -7   5      264.13      240.83      6.72 o 
  -3  -7   5       36.46       34.87      1.51 o 
  -2  -7   5       74.51       85.80      2.60 o 
  -1  -7   5       35.89       37.77      2.03 o 
   0  -7   5      432.14      443.28     15.44 o 
   1  -7   5       53.43       59.39      2.27 o 
   2  -7   5      131.52      148.18      3.61 o 
   3  -7   5      122.05      134.62      3.16 o 
   4  -7   5       43.53       33.74      1.30 o 
   5  -7   5      138.48      120.10      3.62 o 
   6  -7   5        4.14        5.83      0.68 o 
   7  -7   5       36.45       35.79      1.86 o 
  -9  -6   5       93.56       93.14      3.12 o 
  -8  -6   5       87.94       87.57      2.37 o 
  -7  -6   5      248.99      232.82      7.45 o 
  -6  -6   5       60.37       49.94      2.63 o 
  -5  -6   5       36.82       34.15      1.66 o 
  -4  -6   5       33.22       21.14      1.12 o 
  -3  -6   5      411.60      412.77      8.05 o 
  -2  -6   5       54.39       71.13      2.07 o 
  -1  -6   5      345.16      361.54      7.24 o 
   0  -6   5      272.46      282.09      6.58 o 
   1  -6   5      156.41      164.88      3.55 o 
   2  -6   5     1295.18     1312.55     25.13 o 
   3  -6   5      294.89      283.32      5.17 o 
   4  -6   5       29.24       23.85      1.10 o 
   5  -6   5      139.89      140.18      2.84 o 
   6  -6   5       17.51       22.82      1.02 o 
   7  -6   5       43.52       44.84      1.64 o 
   8  -6   5       26.82       28.34      1.82 o 
  -9  -5   5      126.24      114.99      3.16 o 
  -8  -5   5      158.95      136.84      3.02 o 
  -7  -5   5       12.67       16.53      0.93 o 
  -6  -5   5      691.06      646.04     11.91 o 
  -5  -5   5       36.67       44.99      1.54 o 
  -4  -5   5      637.57      613.05     12.42 o 
  -3  -5   5      681.37      692.47     12.83 o 
  -2  -5   5      519.21      510.52     10.99 o 
  -1  -5   5      153.82      131.37      2.84 o 
   0  -5   5      752.98      821.21     17.50 o 
   1  -5   5      140.36      135.19      2.77 o 
   2  -5   5      207.08      211.99      4.19 o 
   3  -5   5       43.49       45.32      1.25 o 
   4  -5   5       64.13       52.38      1.40 o 
   5  -5   5        7.65        9.54      0.68 o 
   6  -5   5       18.49       22.16      1.23 o 
   7  -5   5       22.25       24.69      0.99 o 
   8  -5   5       44.75       44.08      1.70 o 
  -9  -4   5       20.59       23.72      0.81 o 
  -8  -4   5       51.09       50.08      1.56 o 
  -7  -4   5       26.70       27.51      1.28 o 
  -6  -4   5      209.11      198.36      3.67 o 
  -5  -4   5      233.81      270.86      4.83 o 
  -4  -4   5      289.84      312.56      6.61 o 
  -3  -4   5      185.45      153.87      3.10 o 
  -2  -4   5      155.36      145.22      3.73 o 
  -1  -4   5     1988.60     2139.73     41.42 o 
   0  -4   5      253.37      302.41      6.04 o 
   1  -4   5     1386.30     1505.98     35.85 o 
   2  -4   5      641.55      684.23     12.77 o 
   3  -4   5       38.51       41.80      1.12 o 
   4  -4   5      243.37      237.36      3.93 o 
   5  -4   5       26.69       30.31      1.04 o 
   6  -4   5      152.29      143.72      2.80 o 
   7  -4   5        1.92        2.39      0.68 o 
   8  -4   5        0.36        0.19      0.82 o 
 -10  -3   5       25.83       29.57      1.16 o 
  -9  -3   5      121.74      123.09      2.59 o 
  -8  -3   5      149.15      144.61      2.95 o 
  -7  -3   5      131.60      134.52      3.03 o 
  -6  -3   5      906.97      854.33     14.21 o 
  -5  -3   5      445.44      407.59      6.47 o 
  -4  -3   5      641.57      651.96     14.54 o 
  -3  -3   5     1452.41     1434.89     29.97 o 
  -2  -3   5       38.13       30.43      1.78 o 
  -1  -3   5      615.17      694.73     13.55 o 
   0  -3   5       46.15       59.21      1.70 o 
   1  -3   5      262.96      328.44      6.95 o 
   2  -3   5      367.55      405.17      8.13 o 
   3  -3   5      757.99      841.71     15.41 o 
   4  -3   5      111.91      118.66      1.90 o 
   5  -3   5       13.47       17.67      0.77 o 
   6  -3   5      328.13      331.30      5.87 o 
   7  -3   5      143.51      141.18      2.99 o 
   8  -3   5       30.33       29.72      1.06 o 
 -10  -2   5       71.63       79.54      2.37 o 
  -9  -2   5       62.20       62.12      1.69 o 
  -8  -2   5       65.84       55.76      1.38 o 
  -7  -2   5        9.92        8.82      0.59 o 
  -6  -2   5      267.99      250.54      4.37 o 
  -5  -2   5       77.69       89.55      1.90 o 
  -4  -2   5      237.76      268.63      5.10 o 
  -3  -2   5      118.64      161.80      3.62 o 
  -2  -2   5     2008.40     1921.07     44.34 o 
  -1  -2   5      680.32      745.46     14.68 o 
   0  -2   5      375.36      413.44      9.39 o 
   1  -2   5       68.92       75.72      1.64 o 
   2  -2   5     1123.93     1223.51     22.44 o 
   3  -2   5      763.99      872.30     14.75 o 
   4  -2   5       33.14       35.75      0.97 o 
   5  -2   5      281.31      291.08      4.69 o 
   6  -2   5      281.33      276.95      5.30 o 
   7  -2   5       13.65       14.68      0.79 o 
   8  -2   5        1.28        0.04      0.45 o 
   9  -2   5       98.61       96.03      3.12 o 
 -10  -1   5       14.88       15.00      0.65 o 
  -9  -1   5        0.54        0.47      0.43 o 
  -8  -1   5      161.47      144.66      3.69 o 
  -7  -1   5      156.47      164.09      3.22 o 
  -6  -1   5       18.26       20.05      0.79 o 
  -5  -1   5      120.97      110.58      2.96 o 
  -4  -1   5       36.77       35.11      0.95 o 
  -3  -1   5     1090.74     1113.24     23.48 o 
  -2  -1   5      667.53      643.91     13.64 o 
  -1  -1   5      283.62      263.89      5.71 o 
   0  -1   5      250.94      279.34      6.19 o 
   1  -1   5      331.01      334.15      6.99 o 
   2  -1   5      797.61      857.60     16.74 o 
   3  -1   5       97.52       97.81      2.01 o 
   4  -1   5      194.45      183.07      3.24 o 
   5  -1   5       99.10       84.70      1.75 o 
   6  -1   5      924.90      897.01     16.28 o 
   7  -1   5       85.24       80.62      1.96 o 
   8  -1   5       14.72       14.85      0.83 o 
   9  -1   5      508.83      544.73     16.39 o 
 -10   0   5        1.47        0.50      0.28 o 
  -9   0   5       21.26       23.88      1.20 o 
  -8   0   5       34.56       27.98      0.98 o 
  -7   0   5      238.11      245.84      4.68 o 
  -6   0   5       38.77       44.43      1.21 o 
  -5   0   5      178.08      231.63      5.57 o 
  -4   0   5       71.25       64.31      1.65 o 
  -3   0   5      306.36      309.95      6.97 o 
  -2   0   5     1391.11     1710.73     35.81 o 
  -1   0   5     1792.57     1779.90     40.84 o 
   0   0   5      147.38      242.38      5.80 o 
   1   0   5      124.30       73.72      1.61 o 
   2   0   5        0.15        5.97      0.40 o 
   3   0   5     1685.46     1788.74     37.53 o 
   4   0   5        7.10        9.61      0.59 o 
   5   0   5      597.16      583.43      9.66 o 
   6   0   5        1.95        5.10      0.59 o 
   7   0   5       28.71       35.64      1.30 o 
   8   0   5        0.45        1.43      0.47 o 
   9   0   5       47.24       51.23      1.89 o 
 -10   1   5       14.83       13.22      0.63 o 
  -9   1   5        0.55        0.79      0.31 o 
  -8   1   5      163.04      146.70      3.32 o 
  -7   1   5      155.14      162.89      3.72 o 
  -6   1   5       18.43       22.76      0.78 o 
  -5   1   5      121.13      110.07      2.22 o 
  -4   1   5       36.13       35.21      1.01 o 
  -3   1   5     1096.22     1112.47     23.49 o 
  -2   1   5      667.88      646.95     16.71 o 
  -1   1   5      283.11      270.76      6.98 o 
   0   1   5      251.37      272.96      9.33 o 
   1   1   5      329.88      318.62     14.77 o 
   2   1   5      796.25      857.36     22.06 o 
   3   1   5       98.53       96.06      2.48 o 
   4   1   5      196.43      186.58      3.36 o 
   5   1   5       99.92       87.20      1.69 o 
   6   1   5      925.75      865.69     18.67 o 
   7   1   5       83.54       80.91      2.28 o 
   8   1   5       14.38       14.16      1.16 o 
   9   1   5      509.93      552.50     20.11 o 
 -10   2   5       71.88       74.51      2.49 o 
  -9   2   5       62.10       62.75      1.84 o 
  -8   2   5       66.47       58.37      1.56 o 
  -7   2   5        9.93        8.98      0.59 o 
  -6   2   5      266.88      249.39      5.06 o 
  -5   2   5       76.72       87.78      1.74 o 
  -4   2   5      239.56      261.07      5.86 o 
  -3   2   5      120.58      155.94      3.61 o 
  -2   2   5     2005.11     1938.83     40.56 o 
  -1   2   5      683.27      762.19     17.53 o 
   0   2   5      376.87      442.06     14.90 o 
   1   2   5       67.77       71.55      1.93 o 
   2   2   5     1121.39     1252.34     31.87 o 
   3   2   5      759.50      814.01     22.04 o 
   4   2   5       33.80       36.05      1.19 o 
   5   2   5      281.03      282.24      6.14 o 
   6   2   5      281.49      267.98      6.09 o 
   7   2   5       13.77       14.13      0.86 o 
   8   2   5        1.15        1.39      0.45 o 
   9   2   5       99.13       95.00      3.24 o 
  -9   3   5      121.34      124.78      3.04 o 
  -8   3   5      150.38      149.46      3.31 o 
  -7   3   5      132.29      138.68      3.15 o 
  -6   3   5      909.41      874.59     18.15 o 
  -5   3   5      445.00      411.27      8.74 o 
  -4   3   5      645.52      648.80     19.99 o 
  -3   3   5     1450.85     1401.10     42.72 o 
  -2   3   5       37.69       28.38      0.88 o 
  -1   3   5      612.44      691.60     14.74 o 
   0   3   5       45.36       60.35      2.82 o 
   1   3   5      262.02      317.37      7.67 o 
   2   3   5      369.06      412.44     10.79 o 
   3   3   5      759.93      820.73     43.26 o 
   4   3   5      114.53      116.92      3.02 o 
   5   3   5       13.30       15.98      0.96 o 
   6   3   5      328.31      317.60      9.61 o 
   7   3   5      142.54      138.31      4.36 o 
   8   3   5       30.91       30.04      1.07 o 
  -9   4   5       20.12       24.94      1.19 o 
  -8   4   5       51.89       54.86      1.60 o 
  -7   4   5       27.01       30.29      1.08 o 
  -6   4   5      206.96      201.59      4.93 o 
  -5   4   5      237.19      274.26      5.22 o 
  -4   4   5      291.30      299.37      7.79 o 
  -3   4   5      182.98      146.47      5.13 o 
  -2   4   5      154.10      141.81      4.82 o 
  -1   4   5     1982.24     2127.02     55.08 o 
   0   4   5      250.77      301.76     11.98 o 
   1   4   5     1390.88     1515.43     54.59 o 
   2   4   5      641.18      693.07     20.82 o 
   3   4   5       38.79       40.83      1.42 o 
   4   4   5      244.94      232.26      4.77 o 
   5   4   5       26.99       26.26      1.03 o 
   6   4   5      152.14      139.43      4.22 o 
   7   4   5        1.85        1.78      0.44 o 
   8   4   5        0.40        0.00      0.53 o 
  -9   5   5      125.19      115.01      3.18 o 
  -8   5   5      159.44      141.51      3.44 o 
  -7   5   5       13.38       18.19      0.86 o 
  -6   5   5      688.92      653.08     12.74 o 
  -5   5   5       36.68       49.36      1.37 o 
  -4   5   5      637.59      596.72     12.99 o 
  -3   5   5      684.33      675.17     40.92 o 
  -2   5   5      524.27      523.88     19.81 o 
  -1   5   5      154.78      137.78      5.96 o 
   0   5   5      751.09      838.62     31.04 o 
   1   5   5      140.30      136.86      5.98 o 
   2   5   5      208.30      219.89      7.14 o 
   3   5   5       44.49       43.92      1.21 o 
   4   5   5       65.06       45.65      2.02 o 
   5   5   5        8.14        8.83      0.66 o 
   6   5   5       18.57       20.21      0.93 o 
   7   5   5       22.25       24.72      1.14 o 
   8   5   5       44.43       45.83      2.14 o 
  -9   6   5       94.59      101.89      3.06 o 
  -8   6   5       86.60       92.02      2.88 o 
  -7   6   5      249.83      252.74      6.36 o 
  -6   6   5       59.48       51.40      1.50 o 
  -5   6   5       37.10       37.12      1.16 o 
  -4   6   5       33.76       22.36      0.90 o 
  -3   6   5      412.51      390.65      7.60 o 
  -2   6   5       53.51       65.81      2.73 o 
  -1   6   5      343.54      338.86     15.58 o 
   0   6   5      271.48      273.46      8.19 o 
   1   6   5      155.84      157.18      3.65 o 
   2   6   5     1298.08     1253.43     27.05 o 
   3   6   5      296.49      281.37      6.25 o 
   4   6   5       29.38       22.15      1.16 o 
   5   6   5      139.46      141.83      4.03 o 
   6   6   5       17.64       23.40      1.12 o 
   7   6   5       43.28       45.90      1.54 o 
   8   6   5       26.92       26.04      1.16 o 
  -8   7   5        8.01        7.33      0.52 o 
  -7   7   5        9.24        9.35      0.56 o 
  -6   7   5        6.83        6.08      0.47 o 
  -5   7   5      295.82      271.41      5.79 o 
  -4   7   5      265.45      255.76      5.18 o 
  -3   7   5       36.29       38.42      1.09 o 
  -2   7   5       75.36       86.88      1.90 o 
  -1   7   5       35.54       37.15      1.27 o 
   0   7   5      430.53      432.35      8.15 o 
   1   7   5       53.81       55.73      1.56 o 
   2   7   5      130.26      141.72      3.42 o 
   3   7   5      122.22      136.84      3.28 o 
   4   7   5       42.47       36.36      1.39 o 
   5   7   5      138.16      121.95      3.51 o 
   6   7   5        4.09        5.03      0.60 o 
   7   7   5       36.40       36.62      1.55 o 
  -8   8   5       83.73       74.29      3.11 o 
  -7   8   5       11.66       14.14      0.73 o 
  -6   8   5        2.41        3.42      0.46 o 
  -5   8   5       11.46       18.41      0.78 o 
  -4   8   5      187.38      168.26      3.57 o 
  -3   8   5        1.31        2.04      0.41 o 
  -2   8   5       47.17       36.62      1.38 o 
  -1   8   5      135.46      127.60      2.90 o 
   0   8   5      312.00      297.80      5.61 o 
   1   8   5      334.19      358.11      7.37 o 
   2   8   5      183.45      176.09      4.48 o 
   3   8   5      331.07      340.80      7.62 o 
   4   8   5       11.61       10.89      0.76 o 
   5   8   5       50.79       52.21      1.85 o 
   6   8   5       41.03       46.04      1.80 o 
   7   8   5        1.46        3.06      0.54 o 
  -7   9   5        8.56        8.37      1.14 o 
  -6   9   5        4.66        4.17      0.52 o 
  -5   9   5      106.83      107.18      3.15 o 
  -4   9   5       52.72       64.09      1.98 o 
  -3   9   5       31.13       32.10      1.19 o 
  -2   9   5      142.20      117.09      3.28 o 
  -1   9   5        5.58        5.34      0.56 o 
   0   9   5      155.93      171.01      4.01 o 
   1   9   5      100.21      116.73      3.18 o 
   2   9   5       74.75       67.24      2.10 o 
   3   9   5       11.13        9.65      0.84 o 
   4   9   5      206.56      200.17      5.90 o 
   5   9   5       76.76       79.39      2.93 o 
   6   9   5       66.76       81.55      2.70 o 
  -6  10   5       21.23       18.27      1.20 o 
  -5  10   5       27.63       35.03      1.76 o 
  -4  10   5      139.63      141.68      4.78 o 
  -3  10   5      319.48      310.93      8.30 o 
  -2  10   5      153.96      140.75      3.70 o 
  -1  10   5      189.95      196.83      4.60 o 
   0  10   5      104.04      116.57      3.29 o 
   1  10   5       46.55       51.02      3.28 o 
   2  10   5       11.81       13.42      0.96 o 
   3  10   5       80.01       78.10      2.58 o 
   4  10   5      129.27      148.17      4.48 o 
   5  10   5      113.34      102.99      3.66 o 
  -5  11   5       46.85       50.90      2.03 o 
  -4  11   5      117.03      119.14      3.82 o 
  -3  11   5       49.68       46.20      2.48 o 
  -2  11   5       54.52       58.08      2.30 o 
  -1  11   5      195.64      203.48      6.35 o 
   0  11   5       29.58       23.76      1.36 o 
   1  11   5        7.52        7.46      1.09 o 
   2  11   5       61.05       65.14      2.59 o 
   3  11   5       12.74       14.94      1.24 o 
   4  11   5       56.70       71.01      4.46 o 
  -3  12   5       61.99       73.46      4.32 o 
  -2  12   5       82.32       79.23      3.17 o 
  -1  12   5       30.99       31.83      2.18 o 
   0  12   5       39.10       46.96      1.90 o 
   1  12   5        7.07        8.90      1.58 o 
   2  12   5      108.27      126.73      5.14 o 
   3  12   5       13.88       15.73      2.44 o 
  -1  13   5      108.46      112.64      3.61 o 
   0  13   5       10.39        8.39      1.11 o 
  -3 -12   6       33.45       39.44      4.10 o 
  -2 -12   6      102.55       79.84      9.02 o 
   2 -12   6       19.05       16.60      2.22 o 
  -5 -11   6       51.99       50.25      3.03 o 
  -4 -11   6       61.67       68.87      3.55 o 
  -3 -11   6       71.59       69.05      4.00 o 
  -2 -11   6        0.25       -1.40      2.52 o 
  -1 -11   6       82.89       94.56      6.29 o 
   0 -11   6       19.71       20.82      2.68 o 
   1 -11   6        1.84        2.53      1.18 o 
   2 -11   6       58.04       56.31      2.51 o 
   3 -11   6       31.52       31.39      1.92 o 
   4 -11   6       10.60       12.51      1.13 o 
  -6 -10   6       12.87       13.86      1.19 o 
  -5 -10   6       21.19       17.24      1.44 o 
  -4 -10   6       45.55       43.26      2.53 o 
  -3 -10   6      181.88      162.54      5.50 o 
  -2 -10   6       85.66       88.72      4.57 o 
  -1 -10   6       33.72       39.47      2.05 o 
   0 -10   6        5.44        3.74      1.26 o 
   1 -10   6      296.83      283.12      9.89 o 
   2 -10   6       92.57      104.81      3.19 o 
   3 -10   6       22.59       22.41      1.89 o 
   4 -10   6       78.24       92.48      2.64 o 
   5 -10   6       99.21      103.91      3.46 o 
  -7  -9   6        8.35        8.58      1.44 o 
  -6  -9   6       45.82       52.94      2.55 o 
  -5  -9   6       25.45       18.94      1.79 o 
  -4  -9   6        9.52       12.80      1.31 o 
  -3  -9   6       63.59       47.75      2.47 o 
  -2  -9   6      156.50      156.62      4.80 o 
  -1  -9   6       35.04       48.23      2.06 o 
   0  -9   6       97.13       88.95      5.60 o 
   1  -9   6      351.58      331.69     10.24 o 
   2  -9   6       12.23       10.19      1.05 o 
   3  -9   6      125.27      132.71      3.83 o 
   4  -9   6      195.82      205.09      5.07 o 
   5  -9   6       15.96       23.68      1.17 o 
   6  -9   6      172.63      185.37      6.49 o 
  -8  -8   6        4.90        3.29      1.63 o 
  -7  -8   6        9.49        9.32      1.25 o 
  -6  -8   6       63.46       67.95      3.50 o 
  -5  -8   6       44.59       42.50      2.03 o 
  -4  -8   6       53.57       56.72      2.58 o 
  -3  -8   6      182.05      168.03      3.98 o 
  -2  -8   6       45.17       48.75      2.36 o 
  -1  -8   6       88.88       88.00      2.93 o 
   0  -8   6       48.31       48.07      2.88 o 
   1  -8   6      520.32      480.74     11.53 o 
   2  -8   6      202.26      221.21      4.80 o 
   3  -8   6       29.85       29.74      1.32 o 
   4  -8   6      181.01      187.44      4.62 o 
   5  -8   6       48.15       54.05      1.78 o 
   6  -8   6       55.28       76.21      2.50 o 
  -8  -7   6       58.77       54.99      3.59 o 
  -7  -7   6       30.36       27.12      1.21 o 
  -6  -7   6      367.12      310.74     11.64 o 
  -5  -7   6      145.59      135.35      3.14 o 
  -4  -7   6       76.30       62.92      2.06 o 
  -3  -7   6       13.79       11.51      1.22 o 
  -2  -7   6       87.26       85.09      2.60 o 
  -1  -7   6       59.07       69.70      2.45 o 
   0  -7   6      531.99      553.41     12.13 o 
   1  -7   6      457.95      461.99     10.99 o 
   2  -7   6       65.98       68.90      2.01 o 
   3  -7   6      130.53      130.29      3.89 o 
   4  -7   6       72.32       79.12      2.18 o 
   5  -7   6      115.39      103.80      2.85 o 
   6  -7   6       20.66       17.90      1.61 o 
   7  -7   6       57.72       57.52      3.21 o 
  -9  -6   6       79.89       87.32      2.82 o 
  -8  -6   6       22.23       25.50      1.10 o 
  -7  -6   6      142.96      136.29      3.15 o 
  -6  -6   6        0.13        1.23      0.71 o 
  -5  -6   6       12.26       13.25      0.92 o 
  -4  -6   6       62.31       49.32      1.57 o 
  -3  -6   6        9.70       10.90      0.90 o 
  -2  -6   6      406.07      385.34     12.02 o 
  -1  -6   6      213.88      206.15      4.73 o 
   0  -6   6       26.81       24.42      1.10 o 
   1  -6   6       56.95       69.16      2.00 o 
   2  -6   6      242.01      232.06      4.31 o 
   3  -6   6      514.63      530.60      9.72 o 
   4  -6   6        2.58        3.47      0.61 o 
   5  -6   6       98.94      102.61      2.26 o 
   6  -6   6      105.51      102.68      2.81 o 
   7  -6   6       11.83       15.72      1.27 o 
  -9  -5   6      197.17      194.61      5.40 o 
  -8  -5   6       17.73       13.33      0.71 o 
  -7  -5   6      134.05      137.37      2.94 o 
  -6  -5   6      903.13      859.76     16.24 o 
  -5  -5   6       42.51       43.51      1.48 o 
  -4  -5   6       92.19       87.32      2.20 o 
  -3  -5   6       66.38       87.01      3.03 o 
  -2  -5   6      261.80      272.18      5.57 o 
  -1  -5   6      118.29      129.26      2.79 o 
   0  -5   6      127.02      134.79      2.75 o 
   1  -5   6       48.26       39.64      1.16 o 
   2  -5   6      478.21      494.02      9.12 o 
   3  -5   6      132.01      136.78      2.67 o 
   4  -5   6       48.54       51.84      1.47 o 
   5  -5   6      128.12      127.63      2.60 o 
   6  -5   6       20.94       24.25      1.11 o 
   7  -5   6       23.59       26.88      1.27 o 
   8  -5   6       19.41       19.74      1.13 o 
  -9  -4   6      146.97      139.27      2.90 o 
  -8  -4   6       86.28       80.09      2.05 o 
  -7  -4   6       20.57       27.01      1.29 o 
  -6  -4   6      293.90      292.44      5.39 o 
  -5  -4   6      143.79      116.48      2.61 o 
  -4  -4   6       57.28       66.57      1.72 o 
  -3  -4   6      411.09      400.54      7.11 o 
  -2  -4   6      484.89      480.41      9.62 o 
  -1  -4   6      197.59      189.29      3.67 o 
   0  -4   6      357.12      321.38      5.73 o 
   1  -4   6      240.62      247.59      4.48 o 
   2  -4   6       43.21       54.73      1.40 o 
   3  -4   6        0.57        1.89      0.48 o 
   4  -4   6       49.23       54.91      1.74 o 
   5  -4   6      144.47      128.49      2.35 o 
   6  -4   6      214.06      227.79      4.19 o 
   7  -4   6        2.92        2.41      0.52 o 
   8  -4   6       80.84       77.26      3.02 o 
  -9  -3   6       54.34       52.61      1.39 o 
  -8  -3   6        3.12        4.13      0.44 o 
  -7  -3   6      200.24      187.01      3.71 o 
  -6  -3   6      293.45      299.66      6.12 o 
  -5  -3   6      304.07      301.28      4.61 o 
  -4  -3   6      194.34      214.75      3.98 o 
  -3  -3   6      209.26      257.00      4.85 o 
  -2  -3   6      105.60       85.00      2.13 o 
  -1  -3   6      481.70      536.64     10.71 o 
   0  -3   6      372.47      393.33      7.94 o 
   1  -3   6      943.83     1046.71     19.20 o 
   2  -3   6      359.63      368.51      6.50 o 
   3  -3   6      469.09      471.15      7.76 o 
   4  -3   6        3.27        2.96      0.52 o 
   5  -3   6      202.63      203.77      3.54 o 
   6  -3   6       31.57       30.75      1.14 o 
   7  -3   6        3.02        5.30      0.61 o 
   8  -3   6        5.86        5.89      1.31 o 
 -10  -2   6       16.36       14.40      0.63 o 
  -9  -2   6        0.14        0.21      0.31 o 
  -8  -2   6       29.24       28.50      0.90 o 
  -7  -2   6       91.00       82.87      2.14 o 
  -6  -2   6      187.09      173.81      3.56 o 
  -5  -2   6      378.67      362.41      5.68 o 
  -4  -2   6       42.60       38.67      1.08 o 
  -3  -2   6      112.40       89.02      2.11 o 
  -2  -2   6      300.50      417.36      9.01 o 
  -1  -2   6       13.95        6.58      0.81 o 
   0  -2   6      360.46      372.25      8.17 o 
   1  -2   6       25.15       27.43      0.88 o 
   2  -2   6      739.07      801.35     13.89 o 
   3  -2   6      406.45      397.60      7.31 o 
   4  -2   6       67.29       71.91      1.33 o 
   5  -2   6      645.05      671.62     12.27 o 
   6  -2   6      332.95      329.06      6.27 o 
   7  -2   6       23.30       26.37      1.24 o 
   8  -2   6       35.88       38.34      1.59 o 
 -10  -1   6        9.45        8.53      0.60 o 
  -9  -1   6        6.87        8.99      0.53 o 
  -8  -1   6       52.35       50.42      1.29 o 
  -7  -1   6       86.35       81.25      1.90 o 
  -6  -1   6      363.78      322.72      5.81 o 
  -5  -1   6      180.06      189.49      3.98 o 
  -4  -1   6      179.46      205.63      4.06 o 
  -3  -1   6     2190.09     2346.70     48.02 o 
  -2  -1   6     2739.93     2722.81     53.19 o 
  -1  -1   6       77.25       98.33      2.12 o 
   0  -1   6      429.98      437.88      9.74 o 
   1  -1   6       15.89       11.54      1.11 o 
   2  -1   6       26.86       28.63      0.81 o 
   3  -1   6      690.94      749.96     14.53 o 
   4  -1   6      444.39      441.57      6.64 o 
   5  -1   6       50.86       47.88      1.28 o 
   6  -1   6      438.18      428.32      8.11 o 
   7  -1   6        2.26        1.61      0.68 o 
   8  -1   6        7.87        9.09      0.89 o 
 -10   0   6       83.79       92.99      2.53 o 
  -9   0   6        3.93        6.29      0.54 o 
  -8   0   6        2.52        1.58      0.36 o 
  -7   0   6      359.44      401.50      7.46 o 
  -6   0   6        4.98        7.87      0.49 o 
  -5   0   6        2.60        5.61      0.40 o 
  -4   0   6      236.26      248.93      5.56 o 
  -3   0   6      345.63      322.88      6.05 o 
  -2   0   6     1552.69     1879.66     36.46 o 
  -1   0   6      247.87      355.26      7.03 o 
   0   0   6     2110.81     1993.03     41.74 o 
   1   0   6       77.73       78.93      1.85 o 
   2   0   6      506.65      524.18     10.30 o 
   3   0   6      520.13      545.93     14.28 o 
   4   0   6     1353.29     1307.96     21.34 o 
   5   0   6      237.33      248.23      4.81 o 
   6   0   6      309.43      325.90      6.61 o 
   7   0   6       83.55       82.72      2.60 o 
   8   0   6       31.04       29.72      1.36 o 
 -10   1   6        9.60        9.76      0.88 o 
  -9   1   6        6.86        8.52      0.58 o 
  -8   1   6       51.82       49.01      1.38 o 
  -7   1   6       85.18       79.84      2.04 o 
  -6   1   6      364.35      325.77      6.08 o 
  -5   1   6      179.80      188.22      3.41 o 
  -4   1   6      179.97      202.69      5.09 o 
  -3   1   6     2187.00     2257.22     52.89 o 
  -2   1   6     2740.20     2774.86     62.85 o 
  -1   1   6       76.57       99.15      2.66 o 
   0   1   6      429.68      431.13     11.20 o 
   1   1   6       15.88       11.96      1.20 o 
   2   1   6       27.35       27.63      0.97 o 
   3   1   6      693.19      724.31     17.17 o 
   4   1   6      442.63      428.63      7.65 o 
   5   1   6       49.74       49.05      1.43 o 
   6   1   6      435.93      424.36     10.09 o 
   7   1   6        2.39        2.46      0.57 o 
   8   1   6        7.81        8.70      0.70 o 
 -10   2   6       16.66       14.52      0.73 o 
  -9   2   6        0.12        0.42      0.32 o 
  -8   2   6       28.71       26.98      0.98 o 
  -7   2   6       88.96       82.64      2.01 o 
  -6   2   6      185.56      171.09      3.55 o 
  -5   2   6      381.69      369.38      7.24 o 
  -4   2   6       41.23       35.38      1.39 o 
  -3   2   6      114.77       86.39      2.67 o 
  -2   2   6      302.56      422.67     12.15 o 
  -1   2   6       13.86        6.35      1.08 o 
   0   2   6      360.70      390.73     13.80 o 
   1   2   6       25.16       25.99      1.11 o 
   2   2   6      737.60      809.47     21.04 o 
   3   2   6      403.95      369.93     13.93 o 
   4   2   6       67.74       69.40      1.63 o 
   5   2   6      647.23      636.60     13.97 o 
   6   2   6      334.30      316.51      7.73 o 
   7   2   6       23.65       25.65      1.21 o 
   8   2   6       36.48       40.61      1.42 o 
  -9   3   6       54.61       54.73      1.39 o 
  -8   3   6        3.31        3.73      0.46 o 
  -7   3   6      198.09      186.48      4.52 o 
  -6   3   6      295.66      292.79     15.83 o 
  -5   3   6      300.88      301.93      5.66 o 
  -4   3   6      193.83      204.75      7.10 o 
  -3   3   6      207.61      238.93      8.16 o 
  -2   3   6      105.37       84.21      2.35 o 
  -1   3   6      484.30      555.65     18.99 o 
   0   3   6      374.32      413.74     10.74 o 
   1   3   6      944.04     1062.60     31.23 o 
   2   3   6      360.59      367.12      9.89 o 
   3   3   6      468.49      447.93     13.95 o 
   4   3   6        3.11        1.81      0.45 o 
   5   3   6      201.20      189.68      5.04 o 
   6   3   6       32.24       30.29      1.56 o 
   7   3   6        3.12        5.43      0.70 o 
   8   3   6        5.97        5.09      0.59 o 
  -9   4   6      144.43      142.06      5.34 o 
  -8   4   6       86.79       78.63      2.13 o 
  -7   4   6       21.14       28.78      0.94 o 
  -6   4   6      295.57      301.01      6.42 o 
  -5   4   6      143.43      119.47      2.54 o 
  -4   4   6       56.00       63.65      1.77 o 
  -3   4   6      412.50      396.94     12.62 o 
  -2   4   6      488.91      491.96     15.07 o 
  -1   4   6      197.19      188.42      7.72 o 
   0   4   6      357.20      333.88     13.00 o 
   1   4   6      238.35      250.92      8.07 o 
   2   4   6       43.69       51.79      2.30 o 
   3   4   6        0.52        1.61      0.48 o 
   4   4   6       49.68       51.49      1.52 o 
   5   4   6      144.73      124.66      3.22 o 
   6   4   6      213.85      215.78      6.91 o 
   7   4   6        2.75        2.93      0.57 o 
   8   4   6       80.44       73.34      4.26 o 
  -9   5   6      198.23      200.52      5.97 o 
  -8   5   6       17.87       14.97      0.74 o 
  -7   5   6      133.88      144.47      3.88 o 
  -6   5   6      902.32      888.21     16.01 o 
  -5   5   6       41.11       42.35      1.35 o 
  -4   5   6       92.99       85.61      2.21 o 
  -3   5   6       65.59       85.07      2.14 o 
  -2   5   6      261.25      265.37     11.29 o 
  -1   5   6      119.56      132.62      6.05 o 
   0   5   6      128.63      134.99      7.66 o 
   1   5   6       49.83       43.54      1.97 o 
   2   5   6      475.42      485.05     10.85 o 
   3   5   6      132.24      129.80      3.57 o 
   4   5   6       48.71       50.10      1.62 o 
   5   5   6      128.24      123.23      3.22 o 
   6   5   6       20.59       25.17      1.02 o 
   7   5   6       23.38       24.42      1.30 o 
   8   5   6       19.03       20.12      1.18 o 
  -9   6   6       80.48       88.11      2.76 o 
  -8   6   6       22.71       27.49      1.08 o 
  -7   6   6      144.05      148.11      3.85 o 
  -6   6   6        0.15        0.66      0.70 o 
  -5   6   6       12.46       14.63      0.78 o 
  -4   6   6       62.54       50.18      1.47 o 
  -3   6   6        9.63        9.76      0.91 o 
  -2   6   6      403.99      383.96     11.41 o 
  -1   6   6      214.07      206.85      5.11 o 
   0   6   6       26.55       24.48      1.05 o 
   1   6   6       55.74       65.35      1.71 o 
   2   6   6      240.23      229.85      5.20 o 
   3   6   6      515.06      480.71     15.68 o 
   4   6   6        2.33        1.84      0.48 o 
   5   6   6       98.27      105.09      3.11 o 
   6   6   6      105.55      100.00      3.00 o 
   7   6   6       11.82       16.87      0.98 o 
  -8   7   6       59.26       63.20      1.97 o 
  -7   7   6       30.84       31.54      1.02 o 
  -6   7   6      366.52      328.27      6.96 o 
  -5   7   6      146.61      146.82      3.32 o 
  -4   7   6       76.98       69.14      1.70 o 
  -3   7   6       13.76        9.54      0.83 o 
  -2   7   6       87.98       83.42      2.01 o 
  -1   7   6       59.76       69.15      1.66 o 
   0   7   6      531.39      567.62     10.43 o 
   1   7   6      460.56      461.54      9.26 o 
   2   7   6       65.95       65.54      2.25 o 
   3   7   6      130.17      133.21      3.51 o 
   4   7   6       72.28       75.23      2.32 o 
   5   7   6      116.46      105.25      3.09 o 
   6   7   6       21.01       18.31      0.92 o 
   7   7   6       56.17       54.93      2.08 o 
  -8   8   6        4.81        4.01      0.44 o 
  -7   8   6        9.71       10.19      0.79 o 
  -6   8   6       64.29       69.72      2.34 o 
  -5   8   6       43.98       44.99      1.30 o 
  -4   8   6       54.43       52.18      1.45 o 
  -3   8   6      182.22      175.41      3.46 o 
  -2   8   6       45.10       48.03      1.30 o 
  -1   8   6       88.85       89.62      2.18 o 
   0   8   6       48.66       47.69      1.34 o 
   1   8   6      518.50      474.03     10.35 o 
   2   8   6      201.16      226.79      5.11 o 
   3   8   6       29.55       29.93      1.26 o 
   4   8   6      180.66      176.65      4.60 o 
   5   8   6       48.48       53.32      1.79 o 
   6   8   6       55.81       70.96      2.60 o 
  -7   9   6        8.51        7.42      0.72 o 
  -6   9   6       45.80       47.63      1.74 o 
  -5   9   6       25.54       20.38      1.10 o 
  -4   9   6        9.77       13.43      0.84 o 
  -3   9   6       63.41       53.60      1.55 o 
  -2   9   6      155.73      158.77      3.78 o 
  -1   9   6       34.61       49.34      1.45 o 
   0   9   6       96.44       80.82      2.77 o 
   1   9   6      351.36      350.39      7.53 o 
   2   9   6       12.35       10.87      0.78 o 
   3   9   6      124.67      119.50      3.79 o 
   4   9   6      194.87      205.30      6.67 o 
   5   9   6       16.24       24.81      1.22 o 
   6   9   6      172.58      168.92      8.81 o 
  -6  10   6       12.66       14.82      0.85 o 
  -5  10   6       21.34       14.52      1.04 o 
  -4  10   6       45.03       47.06      1.84 o 
  -3  10   6      183.04      164.91      6.80 o 
  -2  10   6       85.46       87.87      2.52 o 
  -1  10   6       33.01       38.55      1.39 o 
   0  10   6        5.41        3.08      0.88 o 
   1  10   6      296.14      293.62     11.16 o 
   2  10   6       92.25       96.42      4.09 o 
   3  10   6       22.80       20.51      1.07 o 
   4  10   6       78.25       84.05      2.67 o 
   5  10   6       99.34      114.77      3.90 o 
  -5  11   6       51.56       45.20      1.87 o 
  -4  11   6       61.70       69.60      2.64 o 
  -3  11   6       71.15       75.28      3.39 o 
  -2  11   6        0.19        0.86      0.56 o 
  -1  11   6       84.06       96.62      3.42 o 
   0  11   6       20.06       23.23      2.21 o 
   1  11   6        1.77        2.80      0.80 o 
   2  11   6       57.71       56.02      2.36 o 
   3  11   6       31.89       28.46      1.56 o 
   4  11   6       10.74       12.32      1.88 o 
  -3  12   6       33.91       34.22      1.83 o 
  -2  12   6      101.63      100.89      6.36 o 
  -1  12   6       14.47       13.13      1.54 o 
   0  12   6        7.34       11.09      1.01 o 
   1  12   6       20.92       20.70      1.35 o 
   2  12   6       18.84       14.74      1.48 o 
  -3 -12   7       53.32       44.13      5.99 o 
  -5 -11   7      126.24      157.65      6.24 o 
  -4 -11   7       56.56       62.55      3.84 o 
  -3 -11   7       45.95       39.31      3.37 o 
  -2 -11   7       67.02       70.68      4.45 o 
  -1 -11   7       31.30       26.07      6.63 o 
   0 -11   7       34.53       29.47      2.26 o 
   1 -11   7        4.52        7.38      1.08 o 
   2 -11   7       34.51       37.95      1.84 o 
   3 -11   7       17.85       17.78      4.50 o 
  -6 -10   7       62.39       68.50      2.69 o 
  -5 -10   7        3.55        3.25      1.20 o 
  -4 -10   7       74.89       69.32      3.13 o 
  -3 -10   7      161.51      171.56      6.95 o 
  -2 -10   7      158.83      158.80      4.78 o 
  -1 -10   7      172.96      175.48      4.93 o 
   0 -10   7        2.37        3.86      0.84 o 
   1 -10   7       74.30       64.68      2.82 o 
   2 -10   7       15.00       15.34      2.20 o 
   3 -10   7       30.60       29.11      1.39 o 
   4 -10   7       34.93       30.66      1.79 o 
  -7  -9   7        2.06        2.16      1.36 o 
  -6  -9   7       15.27       10.39      1.13 o 
  -5  -9   7       54.78       53.57      2.46 o 
  -4  -9   7       34.22       31.48      2.82 o 
  -3  -9   7       46.93       43.03      2.46 o 
  -2  -9   7       93.19       74.29      3.37 o 
  -1  -9   7      117.55       97.24      3.31 o 
   0  -9   7      518.58      487.25     12.68 o 
   1  -9   7       38.27       38.99      1.76 o 
   2  -9   7       42.14       54.77      2.15 o 
   3  -9   7       48.39       56.95      1.77 o 
   4  -9   7       30.07       37.43      1.40 o 
   5  -9   7       94.25      118.02      3.65 o 
  -7  -8   7        5.65        5.48      1.26 o 
  -6  -8   7        7.75        3.51      0.72 o 
  -5  -8   7       40.38       32.08      1.76 o 
  -4  -8   7       66.81       60.42      2.09 o 
  -3  -8   7      103.11       82.56      2.40 o 
  -2  -8   7       87.34      101.47      2.93 o 
  -1  -8   7       31.82       31.20      1.49 o 
   0  -8   7       32.99       30.43      1.57 o 
   1  -8   7      207.30      197.80      4.88 o 
   2  -8   7       75.14       83.30      3.52 o 
   3  -8   7       17.80       16.75      1.26 o 
   4  -8   7        9.08        8.61      1.08 o 
   5  -8   7        4.07        2.72      0.54 o 
   6  -8   7       67.06       69.03      3.35 o 
  -8  -7   7       19.43       18.83      1.16 o 
  -7  -7   7       59.71       51.31      1.99 o 
  -6  -7   7       67.21       59.98      2.17 o 
  -5  -7   7       18.87       14.35      1.01 o 
  -4  -7   7      215.67      214.29      5.37 o 
  -3  -7   7      176.73      175.64      4.79 o 
  -2  -7   7       93.18       99.16      2.41 o 
  -1  -7   7       85.08       86.36      2.41 o 
   0  -7   7       23.12       23.82      1.27 o 
   1  -7   7      178.99      164.99      3.74 o 
   2  -7   7       15.59       14.23      0.87 o 
   3  -7   7       27.13       21.06      1.06 o 
   4  -7   7       25.88       23.55      1.04 o 
   5  -7   7       24.47       27.14      1.23 o 
   6  -7   7        6.16        7.93      0.81 o 
  -8  -6   7       59.39       53.15      1.61 o 
  -7  -6   7       48.95       41.52      1.49 o 
  -6  -6   7       84.53       84.77      2.21 o 
  -5  -6   7       92.17       80.70      2.22 o 
  -4  -6   7      279.09      260.88      6.48 o 
  -3  -6   7       22.48       23.87      0.98 o 
  -2  -6   7      208.67      187.14      3.90 o 
  -1  -6   7      253.54      268.16      5.68 o 
   0  -6   7      113.75      111.52      3.34 o 
   1  -6   7      247.71      262.24      5.11 o 
   2  -6   7       17.92       17.65      0.95 o 
   3  -6   7       15.10       16.14      0.91 o 
   4  -6   7      157.55      125.96      2.54 o 
   5  -6   7        1.90        1.49      0.71 o 
   6  -6   7       75.57       72.34      2.31 o 
   7  -6   7       20.23       21.75      2.70 o 
  -9  -5   7      307.20      313.57     12.23 o 
  -8  -5   7       94.89       87.42      2.13 o 
  -7  -5   7       26.92       25.30      1.24 o 
  -6  -5   7      182.11      180.19      5.29 o 
  -5  -5   7      119.44       98.61      2.50 o 
  -4  -5   7      353.44      344.23      6.24 o 
  -3  -5   7        7.17        5.41      0.61 o 
  -2  -5   7      389.08      386.32      7.19 o 
  -1  -5   7       70.15       75.74      1.69 o 
   0  -5   7      108.02      119.90      2.41 o 
   1  -5   7       50.16       45.81      1.58 o 
   2  -5   7       89.75       84.54      1.76 o 
   3  -5   7       50.01       49.53      1.36 o 
   4  -5   7       28.05       34.91      1.14 o 
   5  -5   7       29.75       32.41      1.18 o 
   6  -5   7       30.28       29.48      1.56 o 
   7  -5   7       58.12       49.89      3.32 o 
  -9  -4   7       82.45       82.97      2.53 o 
  -8  -4   7      136.12      141.94      2.93 o 
  -7  -4   7      441.06      448.41      8.50 o 
  -6  -4   7      311.29      321.72      6.19 o 
  -5  -4   7       13.32       17.09      0.79 o 
  -4  -4   7      114.49      119.14      2.74 o 
  -3  -4   7      390.71      423.57      7.27 o 
  -2  -4   7      297.90      306.68      5.83 o 
  -1  -4   7      266.42      202.76      3.75 o 
   0  -4   7      126.90      141.09      2.71 o 
   1  -4   7      286.10      273.89      5.25 o 
   2  -4   7        8.02        9.43      0.60 o 
   3  -4   7        8.55       11.24      0.71 o 
   4  -4   7       37.48       40.84      1.22 o 
   5  -4   7      121.89      116.30      2.38 o 
   6  -4   7       24.49       19.99      1.06 o 
   7  -4   7       44.99       43.66      1.62 o 
   8  -4   7        6.17        3.57      0.77 o 
  -9  -3   7      157.21      145.92      4.25 o 
  -8  -3   7       14.34       10.91      0.68 o 
  -7  -3   7        9.74       13.18      0.71 o 
  -6  -3   7      526.78      544.60     10.17 o 
  -5  -3   7      483.55      463.07      6.88 o 
  -4  -3   7      395.02      410.27      6.56 o 
  -3  -3   7     1557.53     1567.13     30.35 o 
  -2  -3   7      145.42      118.70      2.46 o 
  -1  -3   7       31.12       30.06      0.88 o 
   0  -3   7       48.16       45.89      1.27 o 
   1  -3   7      256.96      293.42      5.28 o 
   2  -3   7      107.51      108.88      2.40 o 
   3  -3   7       25.92       30.08      0.91 o 
   4  -3   7      278.80      271.34      4.61 o 
   5  -3   7      388.48      386.39      6.96 o 
   6  -3   7       31.88       36.43      1.61 o 
   7  -3   7       36.11       35.54      1.87 o 
   8  -3   7       66.98       82.76      3.97 o 
  -9  -2   7       28.02       33.01      1.31 o 
  -8  -2   7       64.59       62.83      1.45 o 
  -7  -2   7      174.32      181.27      3.79 o 
  -6  -2   7      115.39      111.56      2.99 o 
  -5  -2   7      181.97      184.10      2.99 o 
  -4  -2   7        4.60        3.99      0.51 o 
  -3  -2   7      816.56      914.29     16.77 o 
  -2  -2   7      125.41      147.73      2.97 o 
  -1  -2   7      245.01      263.63      5.04 o 
   0  -2   7       65.14       52.37      1.15 o 
   1  -2   7      199.28      196.24      3.59 o 
   2  -2   7       24.56       23.52      0.79 o 
   3  -2   7      115.96      116.97      2.00 o 
   4  -2   7       56.89       54.73      1.23 o 
   5  -2   7      271.13      272.53      4.95 o 
   6  -2   7      306.26      322.79      6.27 o 
   7  -2   7      136.06      136.86      3.13 o 
   8  -2   7       72.20       84.50      2.70 o 
 -10  -1   7        4.25        3.16      0.38 o 
  -9  -1   7       16.02       18.94      0.79 o 
  -8  -1   7        7.01        9.52      0.60 o 
  -7  -1   7      248.80      255.79      4.94 o 
  -6  -1   7      514.34      452.19      8.91 o 
  -5  -1   7      353.97      372.77      6.60 o 
  -4  -1   7       55.41       57.36      1.42 o 
  -3  -1   7     1070.17     1191.15     21.57 o 
  -2  -1   7     1179.15     1376.20     25.05 o 
  -1  -1   7      225.12      271.84      5.84 o 
   0  -1   7       30.80       36.88      0.93 o 
   1  -1   7      120.24      108.60      2.18 o 
   2  -1   7      110.35      135.51      2.70 o 
   3  -1   7      180.05      184.11      3.06 o 
   4  -1   7      173.16      176.78      3.00 o 
   5  -1   7      577.12      570.53     10.61 o 
   6  -1   7       47.60       49.32      1.50 o 
   7  -1   7      119.89      114.66      3.30 o 
   8  -1   7       31.37       31.10      1.69 o 
 -10   0   7        3.13        6.50      0.53 o 
  -9   0   7       69.99       66.47      1.98 o 
  -8   0   7       30.31       32.92      1.01 o 
  -7   0   7        1.78        2.42      0.40 o 
  -6   0   7      116.45       93.45      1.90 o 
  -5   0   7       87.60       94.65      2.03 o 
  -4   0   7      175.37      176.11      4.72 o 
  -3   0   7       20.22       34.70      1.34 o 
  -2   0   7     1857.27     1869.95     38.89 o 
  -1   0   7       90.82       82.76      2.28 o 
   0   0   7      490.71      484.58     10.31 o 
   1   0   7       29.27       35.24      1.03 o 
   2   0   7       38.44       26.30      0.92 o 
   3   0   7      534.72      555.85      9.70 o 
   4   0   7       14.52       11.91      0.64 o 
   5   0   7     1017.93      993.70     21.01 o 
   6   0   7       14.07       17.22      1.06 o 
   7   0   7        9.11        6.32      0.77 o 
   8   0   7        8.30       10.81      0.85 o 
 -10   1   7        4.45        4.05      0.89 o 
  -9   1   7       15.39       17.28      0.96 o 
  -8   1   7        6.99        8.44      0.57 o 
  -7   1   7      248.91      263.15      5.23 o 
  -6   1   7      515.42      443.75      8.86 o 
  -5   1   7      354.07      370.71      5.95 o 
  -4   1   7       54.23       55.20      1.52 o 
  -3   1   7     1070.09     1160.95     27.13 o 
  -2   1   7     1178.60     1374.73     31.60 o 
  -1   1   7      220.78      265.71      9.09 o 
   0   1   7       31.05       36.41      1.55 o 
   1   1   7      119.49      110.70      3.33 o 
   2   1   7      110.02      132.99      3.39 o 
   3   1   7      180.22      181.10      3.54 o 
   4   1   7      174.24      171.07      3.43 o 
   5   1   7      572.18      560.15     12.12 o 
   6   1   7       48.06       45.63      1.68 o 
   7   1   7      120.14      110.95      3.35 o 
   8   1   7       31.75       31.80      1.37 o 
  -9   2   7       27.87       33.39      1.02 o 
  -8   2   7       64.21       63.19      1.63 o 
  -7   2   7      176.56      178.50      3.99 o 
  -6   2   7      116.86      107.79      3.91 o 
  -5   2   7      182.18      178.07      3.73 o 
  -4   2   7        4.59        4.32      0.62 o 
  -3   2   7      819.34      908.49     23.97 o 
  -2   2   7      126.11      152.47      4.47 o 
  -1   2   7      245.38      278.30      8.40 o 
   0   2   7       63.54       52.55      2.24 o 
   1   2   7      200.03      203.39      6.26 o 
   2   2   7       25.45       24.35      1.25 o 
   3   2   7      117.44      113.16      2.71 o 
   4   2   7       57.30       54.06      1.53 o 
   5   2   7      271.86      262.99      5.92 o 
   6   2   7      308.51      314.95      8.54 o 
   7   2   7      135.87      134.96      3.85 o 
   8   2   7       73.24       85.64      3.33 o 
  -9   3   7      156.74      146.79      3.49 o 
  -8   3   7       14.75       12.62      0.79 o 
  -7   3   7        9.49       10.80      0.69 o 
  -6   3   7      526.87      548.88     12.72 o 
  -5   3   7      484.85      469.62      9.21 o 
  -4   3   7      394.45      386.51      8.15 o 
  -3   3   7     1554.60     1524.03     46.90 o 
  -2   3   7      147.37      121.00      3.62 o 
  -1   3   7       30.91       30.39      1.24 o 
   0   3   7       47.21       43.35      1.62 o 
   1   3   7      257.10      302.16      8.15 o 
   2   3   7      106.38       97.82      3.32 o 
   3   3   7       25.99       27.48      1.06 o 
   4   3   7      279.79      257.41      5.85 o 
   5   3   7      388.62      387.56     10.23 o 
   6   3   7       31.68       34.92      1.32 o 
   7   3   7       36.47       35.86      1.40 o 
   8   3   7       67.05       82.27      3.18 o 
  -9   4   7       82.82       86.49      3.58 o 
  -8   4   7      138.12      149.88      3.53 o 
  -7   4   7      438.28      463.11      9.69 o 
  -6   4   7      311.67      325.60      6.99 o 
  -5   4   7       13.86       17.73      0.86 o 
  -4   4   7      114.56      116.40      2.36 o 
  -3   4   7      391.58      386.58      8.15 o 
  -2   4   7      297.84      310.83      9.94 o 
  -1   4   7      268.12      210.95      6.88 o 
   0   4   7      127.70      147.78      6.59 o 
   1   4   7      285.45      275.78      8.96 o 
   2   4   7        7.97        8.53      0.60 o 
   3   4   7        8.58        9.10      0.79 o 
   4   4   7       38.12       38.19      1.48 o 
   5   4   7      121.86      108.05      3.03 o 
   6   4   7       23.85       19.92      1.08 o 
   7   4   7       44.63       41.82      1.86 o 
   8   4   7        5.97        2.41      0.74 o 
  -9   5   7      306.31      330.58     11.64 o 
  -8   5   7       94.94       89.35      2.48 o 
  -7   5   7       28.14       27.55      1.06 o 
  -6   5   7      182.56      181.87      3.58 o 
  -5   5   7      118.88       94.05      2.80 o 
  -4   5   7      353.57      334.61      6.50 o 
  -3   5   7        7.32        6.72      0.57 o 
  -2   5   7      388.04      374.92     12.70 o 
  -1   5   7       70.60       74.74      2.28 o 
   0   5   7      108.14      118.79      2.66 o 
   1   5   7       50.84       43.86      1.66 o 
   2   5   7       89.78       84.86      2.04 o 
   3   5   7       50.45       50.27      1.55 o 
   4   5   7       27.52       30.85      1.21 o 
   5   5   7       30.02       31.06      1.20 o 
   6   5   7       30.12       24.93      1.29 o 
   7   5   7       58.74       49.80      2.59 o 
  -8   6   7       58.89       57.93      1.62 o 
  -7   6   7       49.04       45.19      1.38 o 
  -6   6   7       83.39       86.31      2.00 o 
  -5   6   7       93.32       83.74      2.16 o 
  -4   6   7      277.65      256.59      5.41 o 
  -3   6   7       22.55       21.32      1.00 o 
  -2   6   7      207.72      186.03      3.72 o 
  -1   6   7      253.94      270.40      5.20 o 
   0   6   7      113.45      111.34      2.39 o 
   1   6   7      248.80      264.22      5.09 o 
   2   6   7       17.75       18.76      1.18 o 
   3   6   7       14.57       17.82      1.15 o 
   4   6   7      156.86      126.63      3.71 o 
   5   6   7        1.96        1.90      0.82 o 
   6   6   7       75.57       75.29      2.66 o 
   7   6   7       21.08       19.46      1.30 o 
  -8   7   7       19.44       19.98      0.84 o 
  -7   7   7       60.46       53.14      1.62 o 
  -6   7   7       67.58       64.55      1.65 o 
  -5   7   7       18.91       15.91      0.79 o 
  -4   7   7      215.66      217.92      4.24 o 
  -3   7   7      176.14      171.08      3.76 o 
  -2   7   7       93.87       95.94      2.18 o 
  -1   7   7       85.54       86.21      2.13 o 
   0   7   7       23.27       22.29      0.81 o 
   1   7   7      181.17      167.90      4.39 o 
   2   7   7       15.80       13.72      0.84 o 
   3   7   7       26.96       21.04      1.08 o 
   4   7   7       24.71       24.31      1.13 o 
   5   7   7       25.56       28.35      1.22 o 
   6   7   7        6.22        9.87      0.76 o 
  -7   8   7        5.87        4.67      0.50 o 
  -6   8   7        7.78        3.90      0.38 o 
  -5   8   7       40.61       35.80      1.08 o 
  -4   8   7       66.99       65.17      1.73 o 
  -3   8   7      103.60       85.13      1.90 o 
  -2   8   7       88.06      100.30      2.41 o 
  -1   8   7       32.29       35.78      1.21 o 
   0   8   7       33.88       31.71      1.19 o 
   1   8   7      206.82      206.35      4.66 o 
   2   8   7       75.66       79.23      2.20 o 
   3   8   7       18.00       16.24      0.96 o 
   4   8   7        8.82        9.90      0.88 o 
   5   8   7        4.03        2.54      0.79 o 
   6   8   7       67.92       70.37      3.90 o 
  -7   9   7        2.27        0.80      0.40 o 
  -6   9   7       15.36       11.02      0.98 o 
  -5   9   7       54.12       51.07      1.98 o 
  -4   9   7       34.59       31.20      1.20 o 
  -3   9   7       46.85       43.82      1.31 o 
  -2   9   7       92.78       73.15      2.07 o 
  -1   9   7      118.56      103.79      2.40 o 
   0   9   7      518.26      497.54     13.88 o 
   1   9   7       39.31       36.04      1.31 o 
   2   9   7       43.28       55.07      1.68 o 
   3   9   7       48.56       58.58      2.97 o 
   4   9   7       31.26       31.87      1.22 o 
   5   9   7       93.05      111.97      3.79 o 
  -6  10   7       63.25       63.52      3.95 o 
  -5  10   7        3.32        2.33      0.42 o 
  -4  10   7       75.08       73.81      2.56 o 
  -3  10   7      162.04      189.56      5.17 o 
  -2  10   7      160.38      159.37      3.77 o 
  -1  10   7      171.17      179.14      4.24 o 
   0  10   7        2.48        2.63      0.61 o 
   1  10   7       74.62       74.01      3.91 o 
   2  10   7       15.13       11.40      1.87 o 
   3  10   7       30.90       31.68      1.30 o 
   4  10   7       34.60       31.20      1.74 o 
  -5  11   7      126.06      133.82      7.78 o 
  -4  11   7       55.96       55.51      3.15 o 
  -3  11   7       45.82       42.71      2.53 o 
  -2  11   7       68.32       75.89      2.73 o 
  -1  11   7       31.25       27.41      1.26 o 
   0  11   7       34.39       32.25      1.74 o 
   1  11   7        4.75        8.70      1.05 o 
   2  11   7       34.37       38.68      2.05 o 
   3  11   7       17.88       17.02      1.29 o 
  -3  12   7       52.97       58.63      5.03 o 
  -2  12   7       48.95       55.39      2.70 o 
  -1  12   7        7.19        9.84      0.85 o 
   0  12   7       31.90       37.01      1.70 o 
   1  12   7       39.93       38.85      1.71 o 
  -4 -11   8        0.31       -1.60      2.90 o 
  -3 -11   8        4.70        4.56      2.26 o 
  -2 -11   8       62.35       61.15      4.47 o 
  -1 -11   8       48.66       42.76      5.19 o 
   0 -11   8       15.00       14.61      1.81 o 
   1 -11   8       16.56       22.92      2.39 o 
   2 -11   8      144.67      150.76      5.99 o 
  -6 -10   8        8.68        7.26      2.99 o 
  -5 -10   8       12.30       10.80      2.22 o 
  -4 -10   8        5.95        6.57      1.48 o 
  -3 -10   8       34.37       38.98      3.38 o 
  -2 -10   8      197.22      194.24      4.91 o 
  -1 -10   8       17.43       16.33      1.27 o 
   0 -10   8        6.36        9.98      1.07 o 
   1 -10   8      191.23      184.56      5.80 o 
   2 -10   8       24.93       25.82      1.44 o 
   3 -10   8       26.91       30.53      1.26 o 
   4 -10   8       16.09       19.41      1.45 o 
  -6  -9   8       26.79       25.19      1.85 o 
  -5  -9   8       21.27       29.04      2.23 o 
  -4  -9   8        2.76        4.64      0.93 o 
  -3  -9   8        6.25        6.58      0.85 o 
  -2  -9   8      204.05      224.34      4.95 o 
  -1  -9   8        1.47       -0.03      1.00 o 
   0  -9   8       60.32       51.21      1.86 o 
   1  -9   8      278.90      255.42      5.95 o 
   2  -9   8       22.14       25.47      1.16 o 
   3  -9   8       10.71        9.21      0.83 o 
   4  -9   8       15.60       14.93      1.01 o 
   5  -9   8        3.27        2.58      0.64 o 
  -7  -8   8       29.08       24.75      1.14 o 
  -6  -8   8       12.74       16.17      1.28 o 
  -5  -8   8       10.29       10.96      0.91 o 
  -4  -8   8       94.62       84.43      2.24 o 
  -3  -8   8       51.38       69.13      2.01 o 
  -2  -8   8       25.99       18.68      1.02 o 
  -1  -8   8       29.93       32.96      1.38 o 
   0  -8   8      200.89      179.77      4.50 o 
   1  -8   8      405.70      408.48     11.46 o 
   2  -8   8       82.25       66.55      1.81 o 
   3  -8   8       57.40       58.67      2.55 o 
   4  -8   8       73.70       71.77      2.30 o 
   5  -8   8        0.26        0.44      0.47 o 
  -8  -7   8       34.82       35.96      1.43 o 
  -7  -7   8       53.68       50.72      1.55 o 
  -6  -7   8       17.51       14.49      0.86 o 
  -5  -7   8       13.71       12.02      0.87 o 
  -4  -7   8       91.46       95.80      2.38 o 
  -3  -7   8      133.21      128.38      2.82 o 
  -2  -7   8      139.04      156.27      3.32 o 
  -1  -7   8      282.85      241.69      6.63 o 
   0  -7   8       86.46       76.75      2.35 o 
   1  -7   8      204.06      179.23      4.34 o 
   2  -7   8       79.13       96.09      3.44 o 
   3  -7   8       26.33       26.06      1.51 o 
   4  -7   8       27.56       20.45      1.31 o 
   5  -7   8       12.35       13.63      0.96 o 
   6  -7   8        7.63        9.43      1.73 o 
  -8  -6   8       24.57       24.95      0.97 o 
  -7  -6   8       80.03       77.06      2.55 o 
  -6  -6   8       65.30       58.44      2.34 o 
  -5  -6   8       50.94       53.04      1.59 o 
  -4  -6   8      356.03      355.41      6.82 o 
  -3  -6   8       18.33       21.58      1.97 o 
  -2  -6   8       11.35        9.04      0.70 o 
  -1  -6   8        0.63        1.28      0.60 o 
   0  -6   8       75.32       66.64      1.74 o 
   1  -6   8      241.66      227.14      5.52 o 
   2  -6   8      147.29      134.27      2.94 o 
   3  -6   8      197.97      192.01      3.87 o 
   4  -6   8       17.04       12.48      0.82 o 
   5  -6   8       28.09       32.79      1.40 o 
   6  -6   8       84.12       79.34      2.46 o 
   7  -6   8       32.88       35.39      1.89 o 
  -9  -5   8       56.24       57.57      1.68 o 
  -8  -5   8       47.17       45.91      1.32 o 
  -7  -5   8      212.69      208.39      4.36 o 
  -6  -5   8      645.51      609.84     17.43 o 
  -5  -5   8       66.26       60.36      1.82 o 
  -4  -5   8       82.85       87.06      1.99 o 
  -3  -5   8       73.92       81.82      1.90 o 
  -2  -5   8      397.00      379.51      6.65 o 
  -1  -5   8       97.76       92.83      1.86 o 
   0  -5   8      188.85      195.98      3.38 o 
   1  -5   8       26.25       36.92      1.09 o 
   2  -5   8       52.08       50.42      1.40 o 
   3  -5   8       96.86      125.55      2.65 o 
   4  -5   8       47.52       45.84      1.32 o 
   5  -5   8       63.76       63.40      1.87 o 
   6  -5   8       39.97       43.04      1.89 o 
   7  -5   8       10.65       10.75      1.80 o 
  -9  -4   8      117.07      133.49      2.89 o 
  -8  -4   8       10.61       10.32      0.58 o 
  -7  -4   8      348.78      336.66      6.43 o 
  -6  -4   8      321.45      297.51      5.17 o 
  -5  -4   8      360.67      310.32      5.46 o 
  -4  -4   8       40.15       45.58      1.22 o 
  -3  -4   8      442.39      391.33      6.53 o 
  -2  -4   8      531.07      478.16      8.45 o 
  -1  -4   8      220.87      209.92      4.12 o 
   0  -4   8      269.16      276.08      5.19 o 
   1  -4   8      128.77      118.13      2.33 o 
   2  -4   8       53.48       52.65      1.23 o 
   3  -4   8       40.32       37.88      1.15 o 
   4  -4   8       39.59       43.07      1.26 o 
   5  -4   8       66.13       62.16      1.62 o 
   6  -4   8       72.85       62.43      2.51 o 
   7  -4   8        9.39       10.78      1.03 o 
  -9  -3   8       58.58       59.41      1.49 o 
  -8  -3   8       14.56       14.59      0.67 o 
  -7  -3   8      191.43      197.17      4.18 o 
  -6  -3   8      198.80      203.14      4.00 o 
  -5  -3   8      265.57      258.14      4.36 o 
  -4  -3   8      281.32      297.44      4.63 o 
  -3  -3   8      139.04      165.90      2.97 o 
  -2  -3   8      310.09      284.54      5.48 o 
  -1  -3   8       38.03       51.99      1.80 o 
   0  -3   8      180.11      202.03      3.95 o 
   1  -3   8      415.32      407.24      7.71 o 
   2  -3   8       72.36       77.97      1.53 o 
   3  -3   8       42.03       41.84      1.09 o 
   4  -3   8      230.96      192.39      3.65 o 
   5  -3   8      328.89      328.41      6.00 o 
   6  -3   8      118.19      133.16      3.50 o 
   7  -3   8        8.31        6.71      0.71 o 
  -9  -2   8       33.10       33.21      0.92 o 
  -8  -2   8       36.69       39.49      1.08 o 
  -7  -2   8       57.65       67.38      1.60 o 
  -6  -2   8      596.68      609.35     11.26 o 
  -5  -2   8        6.66        4.33      0.46 o 
  -4  -2   8       99.69      103.94      1.81 o 
  -3  -2   8      626.04      673.33     13.18 o 
  -2  -2   8       10.31       11.90      0.60 o 
  -1  -2   8       63.66       62.61      1.46 o 
   0  -2   8      357.56      385.61      7.73 o 
   1  -2   8       12.55       11.93      0.61 o 
   2  -2   8       11.96       13.66      0.62 o 
   3  -2   8        3.19        3.50      0.43 o 
   4  -2   8      104.10       98.16      2.20 o 
   5  -2   8      160.04      152.86      3.31 o 
   6  -2   8        4.46        4.39      0.71 o 
   7  -2   8       17.95       15.98      0.98 o 
   8  -2   8       19.99       27.85      1.60 o 
  -9  -1   8       47.45       46.97      1.31 o 
  -8  -1   8       29.03       33.86      1.34 o 
  -7  -1   8      479.24      475.32      9.47 o 
  -6  -1   8       96.58       98.89      2.28 o 
  -5  -1   8       98.69      104.75      2.34 o 
  -4  -1   8       50.89       69.62      1.51 o 
  -3  -1   8      202.47      241.21      5.39 o 
  -2  -1   8      149.94      165.34      3.55 o 
  -1  -1   8      135.72      131.15      2.79 o 
   0  -1   8      536.89      528.80      9.85 o 
   1  -1   8      143.85      131.06      2.78 o 
   2  -1   8      432.18      471.61      7.46 o 
   3  -1   8      520.65      500.17      7.90 o 
   4  -1   8     1111.33     1052.67     20.53 o 
   5  -1   8       14.73       19.16      0.96 o 
   6  -1   8      258.34      256.12      5.70 o 
   7  -1   8       28.67       33.47      1.49 o 
   8  -1   8       61.91       59.37      3.04 o 
  -9   0   8        2.57        2.83      0.45 o 
  -8   0   8        0.21        0.39      0.33 o 
  -7   0   8      842.31      786.08     14.39 o 
  -6   0   8        0.49        2.98      0.68 o 
  -5   0   8        0.04        1.02      0.54 o 
  -4   0   8       28.17       25.59      0.74 o 
  -3   0   8       63.53       72.96      2.16 o 
  -2   0   8        4.04        4.65      0.57 o 
  -1   0   8        5.14        2.69      0.52 o 
   0   0   8      432.48      565.78     10.42 o 
   1   0   8        1.73        2.57      0.37 o 
   2   0   8      251.29      263.99      5.39 o 
   3   0   8        0.73        1.85      0.51 o 
   4   0   8       83.61       76.20      1.92 o 
   5   0   8        5.68        7.67      0.66 o 
   6   0   8      264.22      256.95      7.00 o 
   7   0   8       85.62       86.32      3.00 o 
   8   0   8       80.33       79.43      3.17 o 
  -9   1   8       47.57       47.49      1.36 o 
  -8   1   8       28.68       33.62      1.28 o 
  -7   1   8      479.52      479.51     10.18 o 
  -6   1   8       97.25      101.72      2.57 o 
  -5   1   8       99.85      105.65      1.99 o 
  -4   1   8       49.85       68.25      1.39 o 
  -3   1   8      202.22      235.90      5.70 o 
  -2   1   8      150.09      166.45      4.00 o 
  -1   1   8      136.43      133.98      3.61 o 
   0   1   8      538.92      550.71     25.63 o 
   1   1   8      145.65      129.99      3.80 o 
   2   1   8      432.01      472.63      9.36 o 
   3   1   8      522.81      496.66      8.73 o 
   4   1   8     1112.53     1029.31     26.99 o 
   5   1   8       14.36       19.61      1.23 o 
   6   1   8      258.27      252.08      7.93 o 
   7   1   8       29.01       34.04      1.54 o 
   8   1   8       62.21       63.87      3.04 o 
  -9   2   8       32.62       31.73      0.98 o 
  -8   2   8       36.52       40.39      1.24 o 
  -7   2   8       57.25       69.94      1.91 o 
  -6   2   8      593.00      612.07     12.94 o 
  -5   2   8        6.31        3.63      0.45 o 
  -4   2   8       96.44       98.58      2.09 o 
  -3   2   8      626.63      646.98     17.69 o 
  -2   2   8       10.19       13.40      1.57 o 
  -1   2   8       63.59       65.84      2.76 o 
   0   2   8      356.43      399.91     14.45 o 
   1   2   8       12.40       10.47      0.91 o 
   2   2   8       11.91       11.80      0.74 o 
   3   2   8        3.26        4.41      0.55 o 
   4   2   8      103.84       99.14      2.82 o 
   5   2   8      159.68      153.06      4.38 o 
   6   2   8        4.82        3.71      0.64 o 
   7   2   8       18.34       17.88      1.06 o 
   8   2   8       20.31       26.46      1.32 o 
  -9   3   8       58.09       55.40      1.39 o 
  -8   3   8       14.99       15.24      0.67 o 
  -7   3   8      193.26      203.39      4.80 o 
  -6   3   8      196.75      205.31      4.56 o 
  -5   3   8      264.26      251.37      5.43 o 
  -4   3   8      282.39      287.00      5.46 o 
  -3   3   8      139.17      157.26      5.12 o 
  -2   3   8      309.52      289.34      8.06 o 
  -1   3   8       37.65       51.91      1.92 o 
   0   3   8      180.48      208.49      5.91 o 
   1   3   8      419.15      419.33     11.20 o 
   2   3   8       72.87       81.47      1.91 o 
   3   3   8       42.01       38.15      1.31 o 
   4   3   8      231.54      185.57      4.46 o 
   5   3   8      327.03      322.69      8.27 o 
   6   3   8      118.37      129.24      3.43 o 
   7   3   8        8.28        6.18      1.23 o 
  -9   4   8      116.30      127.07      4.04 o 
  -8   4   8       10.45       11.40      0.60 o 
  -7   4   8      346.97      345.42      7.30 o 
  -6   4   8      322.32      305.56      6.50 o 
  -5   4   8      362.13      312.71      6.44 o 
  -4   4   8       41.75       45.85      1.21 o 
  -3   4   8      438.17      381.03      6.52 o 
  -2   4   8      529.35      480.85     12.55 o 
  -1   4   8      221.11      208.33      4.22 o 
   0   4   8      269.57      266.59      6.35 o 
   1   4   8      129.42      122.83      2.88 o 
   2   4   8       53.38       50.02      1.70 o 
   3   4   8       40.14       34.97      1.40 o 
   4   4   8       39.25       43.53      1.52 o 
   5   4   8       66.31       62.53      2.66 o 
   6   4   8       73.55       66.01      2.07 o 
   7   4   8       10.03        9.60      1.17 o 
  -9   5   8       55.86       55.23      1.90 o 
  -8   5   8       47.03       46.14      1.41 o 
  -7   5   8      211.77      207.66      5.63 o 
  -6   5   8      647.98      650.66     13.32 o 
  -5   5   8       64.20       59.75      1.77 o 
  -4   5   8       82.45       83.51      2.02 o 
  -3   5   8       73.39       78.13      2.00 o 
  -2   5   8      395.09      373.13      8.26 o 
  -1   5   8       97.39       93.63      3.41 o 
   0   5   8      189.70      197.08      3.92 o 
   1   5   8       26.14       32.77      1.12 o 
   2   5   8       51.57       47.35      1.54 o 
   3   5   8       96.60      119.25      3.02 o 
   4   5   8       48.14       44.70      1.50 o 
   5   5   8       63.47       61.96      1.99 o 
   6   5   8       38.90       43.48      2.56 o 
   7   5   8       10.98       11.36      1.30 o 
  -8   6   8       24.13       24.59      0.88 o 
  -7   6   8       79.83       80.48      2.30 o 
  -6   6   8       65.48       60.51      1.64 o 
  -5   6   8       50.85       57.43      1.80 o 
  -4   6   8      355.38      344.20      6.68 o 
  -3   6   8       18.29       18.75      1.54 o 
  -2   6   8       11.47        9.56      0.59 o 
  -1   6   8        0.72        1.20      0.50 o 
   0   6   8       75.43       65.38      1.63 o 
   1   6   8      242.41      218.91      4.37 o 
   2   6   8      148.77      131.83      2.97 o 
   3   6   8      199.93      185.51      4.37 o 
   4   6   8       17.35       12.10      0.94 o 
   5   6   8       28.07       26.38      1.69 o 
   6   6   8       83.93       77.75      2.42 o 
   7   6   8       33.51       36.63      3.49 o 
  -8   7   8       34.56       35.05      1.68 o 
  -7   7   8       53.53       54.86      1.60 o 
  -6   7   8       17.18       14.73      0.76 o 
  -5   7   8       13.79       13.52      0.72 o 
  -4   7   8       91.52       98.62      2.31 o 
  -3   7   8      132.22      118.86      3.88 o 
  -2   7   8      137.72      148.15      4.69 o 
  -1   7   8      282.30      253.89      5.18 o 
   0   7   8       87.29       82.12      2.09 o 
   1   7   8      201.32      187.10      4.50 o 
   2   7   8       80.40       95.25      2.52 o 
   3   7   8       26.25       28.61      2.20 o 
   4   7   8       27.55       18.30      1.03 o 
   5   7   8       12.48       14.32      2.04 o 
   6   7   8        7.69        8.28      0.69 o 
  -7   8   8       28.99       27.96      1.12 o 
  -6   8   8       12.99       17.50      0.73 o 
  -5   8   8       10.53       13.68      0.75 o 
  -4   8   8       95.30       90.08      2.05 o 
  -3   8   8       51.86       68.91      1.63 o 
  -2   8   8       25.90       17.55      0.83 o 
  -1   8   8       29.88       33.47      1.22 o 
   0   8   8      200.09      188.00      4.00 o 
   1   8   8      402.76      399.99      8.82 o 
   2   8   8       82.67       66.67      1.94 o 
   3   8   8       57.66       61.72      1.90 o 
   4   8   8       74.76       74.32      2.29 o 
   5   8   8        0.26        0.50      0.61 o 
  -6   9   8       26.39       21.64      1.11 o 
  -5   9   8       22.09       27.50      1.28 o 
  -4   9   8        2.90        5.09      0.77 o 
  -3   9   8        6.28        6.76      0.66 o 
  -2   9   8      202.78      218.75      5.07 o 
  -1   9   8        1.31        1.16      0.49 o 
   0   9   8       59.25       49.20      1.61 o 
   1   9   8      281.80      269.89      7.28 o 
   2   9   8       22.54       25.78      1.12 o 
   3   9   8       10.67        9.73      0.66 o 
   4   9   8       15.67       16.46      0.87 o 
   5   9   8        3.19        2.20      1.70 o 
  -6  10   8        8.80        8.21      0.65 o 
  -5  10   8       12.39       10.55      0.75 o 
  -4  10   8        5.98        8.13      0.74 o 
  -3  10   8       34.95       35.20      2.17 o 
  -2  10   8      196.44      195.37      4.84 o 
  -1  10   8       17.43       16.86      1.19 o 
   0  10   8        6.24        7.12      0.71 o 
   1  10   8      190.66      183.75      5.20 o 
   2  10   8       24.72       27.38      2.06 o 
   3  10   8       27.24       27.43      1.74 o 
   4  10   8       15.77       20.90      3.39 o 
  -4  11   8        0.33        0.37      1.60 o 
  -3  11   8        4.77        4.17      0.69 o 
  -2  11   8       62.23       66.50      3.69 o 
  -1  11   8       49.18       49.06      1.69 o 
   0  11   8       15.13       15.61      1.21 o 
   1  11   8       16.48       23.33      2.60 o 
   2  11   8      143.83      159.50      7.91 o 
  -2  12   8       44.35       47.40      1.75 o 
  -1  12   8       23.96       22.58      1.67 o 
   0  12   8       13.65       18.31      1.52 o 
  -4 -11   9       27.96       31.89      6.20 o 
  -3 -11   9       10.73       13.07      2.31 o 
  -2 -11   9        2.53        5.96      2.59 o 
  -1 -11   9        6.87        5.22      1.35 o 
   0 -11   9       83.69       91.93      3.57 o 
   1 -11   9       23.34       25.78      1.72 o 
   2 -11   9       11.72       15.36      1.91 o 
  -5 -10   9        3.71        2.45      1.23 o 
  -4 -10   9       67.04       69.99      4.11 o 
  -3 -10   9        6.48        6.36      1.12 o 
  -2 -10   9       51.40       47.93      2.54 o 
  -1 -10   9       48.08       53.12      2.06 o 
   0 -10   9       14.60       14.49      1.13 o 
   1 -10   9       74.26       79.50      3.91 o 
   2 -10   9       12.88       16.24      1.12 o 
   3 -10   9       74.15       86.45      2.83 o 
  -6  -9   9       25.18       28.71      1.90 o 
  -5  -9   9       27.44       28.45      1.77 o 
  -4  -9   9        5.93        5.69      1.04 o 
  -3  -9   9       59.02       57.50      2.07 o 
  -2  -9   9       19.17       20.66      1.15 o 
  -1  -9   9       10.65       14.05      0.99 o 
   0  -9   9       15.71       13.22      1.13 o 
   1  -9   9       23.55       26.95      1.94 o 
   2  -9   9        0.58        2.30      0.55 o 
   3  -9   9       48.30       51.04      1.66 o 
   4  -9   9       16.11       14.39      1.78 o 
  -7  -8   9        5.35        5.67      0.52 o 
  -6  -8   9       17.64       18.37      1.32 o 
  -5  -8   9       38.50       37.22      1.34 o 
  -4  -8   9       53.75       51.04      1.61 o 
  -3  -8   9      131.24      134.63      3.06 o 
  -2  -8   9       73.67       76.89      2.45 o 
  -1  -8   9        1.38        2.27      0.61 o 
   0  -8   9      129.24      121.26      3.92 o 
   1  -8   9      134.90      108.02      2.43 o 
   2  -8   9       28.53       27.11      1.22 o 
   3  -8   9       13.01       17.47      0.91 o 
   4  -8   9       35.14       36.07      1.56 o 
   5  -8   9       34.48       32.49      1.56 o 
  -8  -7   9        8.66       12.10      1.03 o 
  -7  -7   9       35.99       33.06      1.22 o 
  -6  -7   9       17.97       17.42      0.95 o 
  -5  -7   9       67.29       67.04      1.75 o 
  -4  -7   9       42.65       44.25      1.71 o 
  -3  -7   9       94.22       93.99      2.32 o 
  -2  -7   9       70.64       78.42      2.08 o 
  -1  -7   9      160.33      148.71      3.14 o 
   0  -7   9       97.49       99.29      2.18 o 
   1  -7   9      350.62      337.26      6.15 o 
   2  -7   9       58.24       52.87      1.61 o 
   3  -7   9        8.30       10.87      0.76 o 
   4  -7   9       31.38       37.83      1.28 o 
   5  -7   9        6.17        4.57      0.55 o 
   6  -7   9        2.11        1.63      1.36 o 
  -8  -6   9        6.10        5.83      0.45 o 
  -7  -6   9       31.66       33.69      1.21 o 
  -6  -6   9        7.31        5.91      0.77 o 
  -5  -6   9      143.86      132.76      2.96 o 
  -4  -6   9      402.57      395.31      7.14 o 
  -3  -6   9      580.73      568.27     10.71 o 
  -2  -6   9      148.21      143.40      3.72 o 
  -1  -6   9        2.84        4.72      0.55 o 
   0  -6   9       48.74       55.33      1.71 o 
   1  -6   9      195.98      188.26      3.65 o 
   2  -6   9       95.10       89.12      2.24 o 
   3  -6   9       36.81       34.58      1.31 o 
   4  -6   9       16.07       18.58      0.90 o 
   5  -6   9       90.55       90.21      2.43 o 
   6  -6   9       35.54       36.64      2.88 o 
  -8  -5   9       11.99       13.44      0.62 o 
  -7  -5   9       39.26       40.87      1.23 o 
  -6  -5   9       21.18       27.90      0.99 o 
  -5  -5   9       52.83       47.53      1.34 o 
  -4  -5   9      349.67      347.45      6.05 o 
  -3  -5   9        4.10        3.21      0.50 o 
  -2  -5   9     1128.38     1102.99     16.83 o 
  -1  -5   9       89.18       86.50      1.74 o 
   0  -5   9     1027.19      985.00     15.47 o 
   1  -5   9       15.72       11.11      1.02 o 
   2  -5   9        9.87       15.54      0.83 o 
   3  -5   9      132.09      137.01      2.70 o 
   4  -5   9       64.22       59.23      1.55 o 
   5  -5   9       39.25       33.40      1.85 o 
   6  -5   9        7.50        8.35      0.95 o 
  -9  -4   9      162.05      169.59      3.68 o 
  -8  -4   9       75.94       75.35      1.68 o 
  -7  -4   9      182.51      217.46      4.51 o 
  -6  -4   9      261.00      265.75      4.82 o 
  -5  -4   9       46.17       50.50      1.34 o 
  -4  -4   9      415.95      401.10      6.43 o 
  -3  -4   9      652.60      663.09     10.11 o 
  -2  -4   9      254.32      270.20      5.32 o 
  -1  -4   9      998.37      996.89     15.41 o 
   0  -4   9      434.20      429.79      6.86 o 
   1  -4   9       50.28       47.00      1.19 o 
   2  -4   9      215.30      216.16      3.97 o 
   3  -4   9      115.51      112.04      2.29 o 
   4  -4   9      239.00      216.68      4.14 o 
   5  -4   9        2.99        3.57      0.63 o 
   6  -4   9        6.61        5.94      1.00 o 
   7  -4   9        4.72        6.62      0.66 o 
  -9  -3   9       14.80       18.75      0.87 o 
  -8  -3   9       31.49       32.99      0.91 o 
  -7  -3   9       86.10       83.24      1.85 o 
  -6  -3   9      109.29      112.13      2.23 o 
  -5  -3   9      708.36      698.17     12.83 o 
  -4  -3   9      808.63      773.33     11.21 o 
  -3  -3   9       86.75       91.17      2.11 o 
  -2  -3   9      345.34      315.24      4.96 o 
  -1  -3   9       23.77       18.25      0.69 o 
   0  -3   9      297.25      275.44      4.60 o 
   1  -3   9       82.65       74.83      1.56 o 
   2  -3   9      112.10      125.26      2.23 o 
   3  -3   9      141.32      135.65      2.57 o 
   4  -3   9        5.71        5.16      0.60 o 
   5  -3   9      216.27      204.90      4.25 o 
   6  -3   9        5.29        7.60      1.37 o 
   7  -3   9       35.70       32.75      2.20 o 
  -9  -2   9       14.39       12.73      0.56 o 
  -8  -2   9       57.58       59.77      1.39 o 
  -7  -2   9      311.14      308.14      5.84 o 
  -6  -2   9       64.60       62.60      1.68 o 
  -5  -2   9      253.95      270.74      4.80 o 
  -4  -2   9      345.65      337.25      5.16 o 
  -3  -2   9       49.33       59.93      1.31 o 
  -2  -2   9      101.84       95.55      1.89 o 
  -1  -2   9       19.94       24.44      0.89 o 
   0  -2   9       60.14       64.67      1.33 o 
   1  -2   9       11.50       10.59      0.57 o 
   2  -2   9      193.03      184.28      2.97 o 
   3  -2   9       52.47       38.25      1.42 o 
   4  -2   9      162.11      158.49      3.21 o 
   5  -2   9      101.05       93.98      2.40 o 
   6  -2   9        6.50        5.42      0.59 o 
   7  -2   9        4.11        4.04      0.70 o 
  -9  -1   9       17.39       17.56      0.68 o 
  -8  -1   9       71.42       73.12      2.57 o 
  -7  -1   9       36.76       33.94      1.07 o 
  -6  -1   9        0.71        0.54      0.37 o 
  -5  -1   9      176.67      162.63      2.99 o 
  -4  -1   9      332.77      335.56      5.38 o 
  -3  -1   9       79.76       62.14      1.29 o 
  -2  -1   9      489.46      556.88     10.40 o 
  -1  -1   9      233.36      216.39      4.21 o 
   0  -1   9      179.22      162.77      3.46 o 
   1  -1   9       54.57       68.76      1.35 o 
   2  -1   9      130.05      134.85      2.39 o 
   3  -1   9      324.47      334.49      6.32 o 
   4  -1   9       53.56       55.78      1.75 o 
   5  -1   9      437.35      423.06      8.52 o 
   6  -1   9       15.83       15.77      1.41 o 
   7  -1   9       19.39       25.52      1.62 o 
  -9   0   9       24.36       30.16      1.05 o 
  -8   0   9        1.00        1.02      0.39 o 
  -7   0   9      100.57       90.31      2.10 o 
  -6   0   9      120.23       98.48      2.10 o 
  -5   0   9      211.83      215.40      3.75 o 
  -4   0   9      336.09      308.15      4.77 o 
  -3   0   9       78.38       80.97      1.65 o 
  -2   0   9       23.62       52.99      1.46 o 
  -1   0   9       90.28       85.71      2.00 o 
   0   0   9       11.71       14.35      0.69 o 
   1   0   9        8.67       12.69      0.69 o 
   2   0   9        2.91        2.87      0.46 o 
   3   0   9       39.20       42.70      1.27 o 
   4   0   9        0.00        0.89      0.71 o 
   5   0   9        0.53        3.48      0.60 o 
   6   0   9       24.02       23.65      1.32 o 
   7   0   9       84.18       85.39      2.97 o 
  -9   1   9       17.07       18.80      0.72 o 
  -8   1   9       72.90       73.80      2.68 o 
  -7   1   9       37.41       34.27      1.06 o 
  -6   1   9        0.66        1.13      0.39 o 
  -5   1   9      176.55      156.08      3.42 o 
  -4   1   9      330.97      327.68      5.32 o 
  -3   1   9       77.93       59.66      1.70 o 
  -2   1   9      488.05      569.53     16.84 o 
  -1   1   9      233.32      217.79      6.60 o 
   0   1   9      178.76      174.15      6.55 o 
   1   1   9       54.23       72.69      1.82 o 
   2   1   9      130.89      137.88      2.52 o 
   3   1   9      324.33      331.10      6.72 o 
   4   1   9       54.12       53.45      1.73 o 
   5   1   9      435.55      413.46     11.07 o 
   6   1   9       15.75       16.58      1.53 o 
   7   1   9       19.23       20.98      1.24 o 
  -9   2   9       14.54       13.27      0.57 o 
  -8   2   9       56.96       58.34      1.60 o 
  -7   2   9      312.29      311.95      7.32 o 
  -6   2   9       64.58       65.76      1.65 o 
  -5   2   9      254.09      260.31      5.89 o 
  -4   2   9      344.28      323.47      6.22 o 
  -3   2   9       50.45       58.07      1.32 o 
  -2   2   9      102.03       92.57      2.95 o 
  -1   2   9       20.18       23.33      1.96 o 
   0   2   9       59.23       64.68      2.37 o 
   1   2   9       11.62       11.24      1.03 o 
   2   2   9      192.41      179.27      3.84 o 
   3   2   9       52.12       37.12      1.71 o 
   4   2   9      160.81      159.41      5.10 o 
   5   2   9      102.20       94.29      3.29 o 
   6   2   9        6.81        6.76      0.78 o 
   7   2   9        4.17        5.00      0.68 o 
  -9   3   9       14.40       16.79      0.59 o 
  -8   3   9       31.00       30.05      0.92 o 
  -7   3   9       86.54       83.44      2.15 o 
  -6   3   9      108.34      109.93      2.66 o 
  -5   3   9      708.00      684.52     14.72 o 
  -4   3   9      810.67      767.90     13.40 o 
  -3   3   9       85.95       90.61      1.76 o 
  -2   3   9      345.30      316.52      6.78 o 
  -1   3   9       23.40       19.64      0.83 o 
   0   3   9      295.66      281.36      5.64 o 
   1   3   9       82.25       73.76      1.72 o 
   2   3   9      112.14      124.95      2.64 o 
   3   3   9      141.02      134.14      3.87 o 
   4   3   9        5.81        4.69      1.00 o 
   5   3   9      213.51      199.23      5.07 o 
   6   3   9        5.70        8.98      1.06 o 
   7   3   9       35.20       33.06      3.24 o 
  -9   4   9      162.10      163.34      5.08 o 
  -8   4   9       77.11       74.39      1.90 o 
  -7   4   9      180.53      215.65      4.76 o 
  -6   4   9      260.19      265.16      5.76 o 
  -5   4   9       46.20       52.91      1.49 o 
  -4   4   9      415.86      386.79      7.22 o 
  -3   4   9      650.64      668.64     11.02 o 
  -2   4   9      254.68      277.91      4.99 o 
  -1   4   9      997.26      972.41     18.78 o 
   0   4   9      434.62      425.22      8.08 o 
   1   4   9       50.02       45.16      1.37 o 
   2   4   9      215.01      206.25      4.24 o 
   3   4   9      114.33      113.15      3.04 o 
   4   4   9      240.68      207.42      5.25 o 
   5   4   9        3.05        2.86      0.71 o 
   6   4   9        6.73        6.59      0.69 o 
   7   4   9        4.61        5.18      0.93 o 
  -8   5   9       12.42       13.37      0.65 o 
  -7   5   9       38.90       40.76      1.38 o 
  -6   5   9       21.25       27.98      1.13 o 
  -5   5   9       53.50       50.47      1.57 o 
  -4   5   9      349.22      353.92      7.12 o 
  -3   5   9        4.06        3.05      0.46 o 
  -2   5   9     1129.46     1144.88     19.34 o 
  -1   5   9       90.33       90.05      2.05 o 
   0   5   9     1024.40      990.07     18.12 o 
   1   5   9       16.11       12.89      0.90 o 
   2   5   9       10.10       14.13      0.81 o 
   3   5   9      132.32      136.67      3.34 o 
   4   5   9       64.02       61.68      1.84 o 
   5   5   9       38.77       33.86      2.10 o 
   6   5   9        7.25        8.09      0.87 o 
  -8   6   9        6.17        4.98      0.45 o 
  -7   6   9       31.25       30.43      1.13 o 
  -6   6   9        7.46        7.50      0.79 o 
  -5   6   9      144.67      134.72      3.35 o 
  -4   6   9      400.80      391.13      8.57 o 
  -3   6   9      584.36      568.52      9.96 o 
  -2   6   9      149.57      148.62      3.11 o 
  -1   6   9        2.79        4.87      0.81 o 
   0   6   9       49.66       54.45      1.55 o 
   1   6   9      194.01      189.01      3.79 o 
   2   6   9       95.68       90.33      2.20 o 
   3   6   9       36.68       33.83      1.22 o 
   4   6   9       15.96       18.08      1.09 o 
   5   6   9       90.45       85.32      3.12 o 
   6   6   9       34.77       37.29      4.75 o 
  -8   7   9        8.88       11.67      0.79 o 
  -7   7   9       36.33       34.38      1.11 o 
  -6   7   9       18.16       17.70      0.75 o 
  -5   7   9       66.02       62.75      1.82 o 
  -4   7   9       43.12       44.50      1.41 o 
  -3   7   9       93.59       91.29      2.24 o 
  -2   7   9       69.89       78.73      2.00 o 
  -1   7   9      160.64      155.53      3.38 o 
   0   7   9       96.84      101.49      2.09 o 
   1   7   9      350.72      337.70      7.59 o 
   2   7   9       58.59       53.67      1.82 o 
   3   7   9        8.28       13.31      0.86 o 
   4   7   9       30.86       38.57      1.48 o 
   5   7   9        5.88        4.86      0.78 o 
   6   7   9        2.04        2.84      1.26 o 
  -7   8   9        5.60        6.67      0.55 o 
  -6   8   9       17.25       17.78      1.01 o 
  -5   8   9       39.06       41.02      1.22 o 
  -4   8   9       53.67       47.13      1.38 o 
  -3   8   9      132.36      133.55      2.99 o 
  -2   8   9       73.86       81.44      1.83 o 
  -1   8   9        1.36        1.23      0.46 o 
   0   8   9      129.87      132.37      2.92 o 
   1   8   9      134.35      111.62      3.64 o 
   2   8   9       28.22       27.33      1.21 o 
   3   8   9       12.72       17.14      0.99 o 
   4   8   9       34.81       32.46      1.29 o 
   5   8   9       34.96       28.21      1.67 o 
  -6   9   9       24.73       23.92      1.76 o 
  -5   9   9       27.49       28.26      1.07 o 
  -4   9   9        5.94        6.06      0.52 o 
  -3   9   9       58.15       55.57      3.22 o 
  -2   9   9       18.84       21.26      1.09 o 
  -1   9   9       10.70       11.48      0.73 o 
   0   9   9       15.86       10.83      1.03 o 
   1   9   9       23.66       25.47      1.62 o 
   2   9   9        0.61        1.19      1.29 o 
   3   9   9       48.37       48.23      1.85 o 
   4   9   9       15.92       12.77      1.05 o 
  -5  10   9        4.06        1.83      0.44 o 
  -4  10   9       67.30       76.75      4.66 o 
  -3  10   9        6.56        7.15      0.63 o 
  -2  10   9       50.83       50.27      1.61 o 
  -1  10   9       47.85       50.94      1.62 o 
   0  10   9       14.36       14.77      0.97 o 
   1  10   9       73.95       83.13      3.52 o 
   2  10   9       12.86       17.02      1.31 o 
   3  10   9       74.03       80.35      3.97 o 
  -4  11   9       28.06       29.45      2.56 o 
  -3  11   9       10.56       11.05      0.88 o 
  -2  11   9        2.64        1.10      0.50 o 
  -1  11   9        6.81        8.02      1.48 o 
   0  11   9       83.41       90.80      3.20 o 
   1  11   9       23.17       21.06      1.32 o 
   2  11   9       11.62       17.50      1.59 o 
  -3 -11  10        8.67        6.48      2.65 o 
  -2 -11  10        1.51        0.10      2.35 o 
   0 -11  10        5.35        5.61      2.90 o 
  -5 -10  10       20.26       15.36      2.22 o 
  -4 -10  10        1.70        0.64      1.61 o 
  -3 -10  10       23.55       22.28      1.57 o 
  -2 -10  10        2.90        1.64      0.76 o 
  -1 -10  10       23.83       26.82      1.25 o 
   0 -10  10       10.13       10.64      1.66 o 
   1 -10  10       19.20       24.78      1.75 o 
   2 -10  10       23.85       27.54      1.59 o 
  -6  -9  10       19.64       22.75      3.38 o 
  -5  -9  10       15.42       15.00      1.41 o 
  -4  -9  10       24.20       22.98      1.25 o 
  -3  -9  10       20.37       24.71      1.18 o 
  -2  -9  10       66.58       64.61      1.82 o 
  -1  -9  10       10.61       10.02      0.93 o 
   0  -9  10        5.03        3.48      1.02 o 
   1  -9  10        0.12        1.79      0.83 o 
   2  -9  10       37.00       36.51      1.60 o 
   3  -9  10       15.60       18.75      1.01 o 
   4  -9  10        5.99        0.49      2.16 o 
  -7  -8  10        9.71       12.36      1.78 o 
  -6  -8  10      113.13      116.02      2.80 o 
  -5  -8  10        6.04        7.50      0.81 o 
  -4  -8  10      103.24      101.63      2.55 o 
  -3  -8  10       18.20       16.11      0.91 o 
  -2  -8  10        4.75        3.36      0.58 o 
  -1  -8  10       82.52       75.29      1.95 o 
   0  -8  10       37.56       34.90      1.30 o 
   1  -8  10       22.57       21.91      1.00 o 
   2  -8  10       30.72       24.35      1.10 o 
   3  -8  10        1.51        0.71      0.49 o 
   4  -8  10       30.32       28.18      2.55 o 
  -7  -7  10        4.86        6.80      0.72 o 
  -6  -7  10       26.24       23.54      1.03 o 
  -5  -7  10      166.19      177.17      3.50 o 
  -4  -7  10       69.50       84.07      2.09 o 
  -3  -7  10       24.39       28.80      1.26 o 
  -2  -7  10       89.40       92.35      2.01 o 
  -1  -7  10       75.80       64.06      1.63 o 
   0  -7  10      166.57      160.42      3.12 o 
   1  -7  10       22.97       23.89      0.96 o 
   2  -7  10        8.72        5.92      0.56 o 
   3  -7  10       18.44       15.07      1.01 o 
   4  -7  10       14.32       15.29      0.86 o 
   5  -7  10        1.33        1.08      1.28 o 
  -8  -6  10        6.54       11.63      2.04 o 
  -7  -6  10        3.17       -0.31      0.46 o 
  -6  -6  10       58.15       63.02      2.45 o 
  -5  -6  10        1.93        2.50      0.61 o 
  -4  -6  10      128.40      133.34      2.69 o 
  -3  -6  10      144.26      150.09      2.93 o 
  -2  -6  10      245.02      237.29      4.49 o 
  -1  -6  10      219.66      218.96      4.14 o 
   0  -6  10      214.31      215.53      4.88 o 
   1  -6  10      195.75      206.93      3.95 o 
   2  -6  10      263.90      254.16      5.46 o 
   3  -6  10       22.75       14.34      0.81 o 
   4  -6  10       48.76       54.21      2.14 o 
   5  -6  10       21.80       12.68      0.86 o 
   6  -6  10      111.56      107.42      5.19 o 
  -8  -5  10      124.13      137.08      3.57 o 
  -7  -5  10        2.35        4.07      0.51 o 
  -6  -5  10        6.03        5.55      0.55 o 
  -5  -5  10       57.25       60.00      1.73 o 
  -4  -5  10      142.87      131.82      2.58 o 
  -3  -5  10      758.98      753.89     12.59 o 
  -2  -5  10      126.70      119.81      3.48 o 
  -1  -5  10      527.24      527.85      9.83 o 
   0  -5  10      469.91      456.38      9.27 o 
   1  -5  10      232.02      213.13      3.89 o 
   2  -5  10       39.75       37.11      1.33 o 
   3  -5  10      106.94      101.79      2.25 o 
   4  -5  10        3.09        3.53      0.61 o 
   5  -5  10      159.31      161.68      4.28 o 
   6  -5  10       12.06       14.20      1.10 o 
  -8  -4  10       11.90       10.15      0.49 o 
  -7  -4  10       44.99       39.43      1.17 o 
  -6  -4  10       40.37       40.27      1.11 o 
  -5  -4  10       10.36       12.27      0.69 o 
  -4  -4  10       32.15       36.97      1.11 o 
  -3  -4  10      432.78      425.89      7.24 o 
  -2  -4  10      357.38      321.33      4.92 o 
  -1  -4  10     1459.00     1331.52     20.09 o 
   0  -4  10      489.47      454.79      8.26 o 
   1  -4  10       97.03       78.79      1.84 o 
   2  -4  10      184.51      185.93      3.43 o 
   3  -4  10      295.25      264.02      4.66 o 
   4  -4  10      149.79      147.44      3.06 o 
   5  -4  10       16.66       18.11      0.99 o 
   6  -4  10       73.91       89.55      5.17 o 
  -9  -3  10       36.37       34.79      1.40 o 
  -8  -3  10       79.01       81.37      1.88 o 
  -7  -3  10       81.73       83.49      1.83 o 
  -6  -3  10       32.61       30.93      1.05 o 
  -5  -3  10      277.81      290.14      4.97 o 
  -4  -3  10      515.63      472.57      8.85 o 
  -3  -3  10      518.14      521.35      7.44 o 
  -2  -3  10      234.13      238.38      3.73 o 
  -1  -3  10      386.57      350.51      5.62 o 
   0  -3  10      330.75      341.24      5.55 o 
   1  -3  10      154.09      148.42      2.64 o 
   2  -3  10       43.83       41.76      1.17 o 
   3  -3  10       75.82       69.08      1.75 o 
   4  -3  10       37.81       41.67      1.57 o 
   5  -3  10      107.19      114.63      3.55 o 
   6  -3  10       99.04       96.13      2.74 o 
   7  -3  10        2.08        1.84      0.74 o 
  -9  -2  10       34.35       39.87      1.58 o 
  -8  -2  10       36.70       34.32      0.97 o 
  -7  -2  10       34.21       33.73      0.98 o 
  -6  -2  10      248.41      234.49      4.78 o 
  -5  -2  10        2.80        3.98      0.47 o 
  -4  -2  10       30.70       38.46      1.05 o 
  -3  -2  10       97.06      113.80      1.97 o 
  -2  -2  10      130.31      123.10      2.02 o 
  -1  -2  10       20.30       13.14      0.57 o 
   0  -2  10      176.16      174.38      2.98 o 
   1  -2  10       54.19       48.08      1.25 o 
   2  -2  10       90.59       72.10      1.61 o 
   3  -2  10      226.97      210.12      4.03 o 
   4  -2  10      169.81      171.53      3.49 o 
   5  -2  10       74.76       69.38      2.02 o 
   6  -2  10       25.78       23.57      1.15 o 
   7  -2  10        1.32        1.92      1.70 o 
  -9  -1  10       11.32       11.69      0.64 o 
  -8  -1  10       55.62       55.54      1.38 o 
  -7  -1  10      569.21      581.04     12.38 o 
  -6  -1  10       34.54       36.19      1.03 o 
  -5  -1  10      103.18      102.13      2.26 o 
  -4  -1  10      299.75      296.27      4.89 o 
  -3  -1  10        8.78        7.73      0.50 o 
  -2  -1  10       13.18       12.79      0.54 o 
  -1  -1  10       30.49       20.57      0.70 o 
   0  -1  10       71.03       89.78      1.50 o 
   1  -1  10       16.49       11.83      0.60 o 
   2  -1  10       36.91       34.50      1.44 o 
   3  -1  10       57.94       55.76      1.65 o 
   4  -1  10       78.66       78.71      2.02 o 
   5  -1  10       38.74       42.13      1.52 o 
   6  -1  10       32.54       33.30      1.57 o 
   7  -1  10       25.36       26.65      2.72 o 
  -9   0  10       33.51       34.87      1.13 o 
  -8   0  10       10.08       11.62      0.60 o 
  -7   0  10       10.73       10.18      0.55 o 
  -6   0  10        0.40        0.29      0.37 o 
  -5   0  10        3.22        3.14      0.42 o 
  -4   0  10      143.56      133.72      2.25 o 
  -3   0  10       37.99       32.55      0.84 o 
  -2   0  10        8.79       12.61      0.55 o 
  -1   0  10       76.81       96.21      1.72 o 
   0   0  10      189.54      148.88      2.59 o 
   1   0  10      174.71      145.77      2.44 o 
   2   0  10        0.09        1.61      0.49 o 
   3   0  10      114.92      100.84      2.43 o 
   4   0  10       10.04        9.77      0.78 o 
   5   0  10        8.80        9.01      1.09 o 
   6   0  10        6.88        4.73      0.68 o 
   7   0  10       62.03       67.43      2.45 o 
  -9   1  10       11.93       13.37      0.56 o 
  -8   1  10       56.27       56.31      1.55 o 
  -7   1  10      567.72      584.39     12.35 o 
  -6   1  10       34.17       39.12      1.28 o 
  -5   1  10      102.31       98.32      2.30 o 
  -4   1  10      301.17      303.39      5.37 o 
  -3   1  10        8.72        8.87      0.67 o 
  -2   1  10       13.12       12.18      0.57 o 
  -1   1  10       29.92       19.90      0.77 o 
   0   1  10       71.34       89.02      1.88 o 
   1   1  10       16.56       12.41      0.73 o 
   2   1  10       37.57       33.69      1.20 o 
   3   1  10       57.85       54.01      1.67 o 
   4   1  10       78.42       74.16      2.57 o 
   5   1  10       39.19       43.69      1.97 o 
   6   1  10       32.47       34.45      1.63 o 
   7   1  10       25.11       23.73      1.30 o 
  -9   2  10       34.55       37.28      0.97 o 
  -8   2  10       36.38       34.50      1.04 o 
  -7   2  10       34.42       35.17      1.14 o 
  -6   2  10      247.76      232.74      5.61 o 
  -5   2  10        2.89        4.10      0.57 o 
  -4   2  10       30.97       35.14      1.20 o 
  -3   2  10       95.53      113.31      2.13 o 
  -2   2  10      129.12      122.49      2.21 o 
  -1   2  10       21.00       14.39      0.80 o 
   0   2  10      175.39      176.05      3.48 o 
   1   2  10       53.62       43.79      1.26 o 
   2   2  10       91.80       71.70      1.97 o 
   3   2  10      226.73      211.12      6.56 o 
   4   2  10      170.47      170.71      5.50 o 
   5   2  10       74.77       66.33      2.56 o 
   6   2  10       25.26       25.48      1.31 o 
   7   2  10        1.44        1.23      1.42 o 
  -9   3  10       35.58       30.83      1.05 o 
  -8   3  10       78.51       79.02      1.86 o 
  -7   3  10       83.26       84.30      2.17 o 
  -6   3  10       32.09       32.26      1.08 o 
  -5   3  10      279.72      288.98      6.35 o 
  -4   3  10      515.50      471.63     11.32 o 
  -3   3  10      518.38      525.71      8.68 o 
  -2   3  10      234.57      245.88      4.15 o 
  -1   3  10      387.60      345.38      5.87 o 
   0   3  10      330.04      345.11      6.93 o 
   1   3  10      156.20      147.15      3.04 o 
   2   3  10       43.73       42.75      2.10 o 
   3   3  10       75.52       66.67      2.34 o 
   4   3  10       36.96       37.76      2.34 o 
   5   3  10      108.48      111.71      3.74 o 
   6   3  10       98.06       91.64      6.88 o 
   7   3  10        2.07        3.70      0.99 o 
  -8   4  10       12.29        9.94      0.52 o 
  -7   4  10       44.78       39.78      1.35 o 
  -6   4  10       40.17       41.64      1.55 o 
  -5   4  10       10.27       12.26      0.78 o 
  -4   4  10       33.14       38.40      1.32 o 
  -3   4  10      431.15      427.49      7.61 o 
  -2   4  10      358.50      330.17      6.24 o 
  -1   4  10     1461.66     1364.69     24.59 o 
   0   4  10      492.05      460.35     11.79 o 
   1   4  10       96.18       81.25      2.45 o 
   2   4  10      184.89      183.92      5.51 o 
   3   4  10      297.10      256.20      6.38 o 
   4   4  10      150.17      145.31      3.82 o 
   5   4  10       16.96       19.36      1.11 o 
   6   4  10       75.25       87.46      3.42 o 
  -8   5  10      123.67      128.41      4.15 o 
  -7   5  10        2.42        3.55      0.43 o 
  -6   5  10        6.04        5.04      0.51 o 
  -5   5  10       57.15       61.84      1.79 o 
  -4   5  10      141.78      131.96      2.97 o 
  -3   5  10      757.42      763.94     13.20 o 
  -2   5  10      127.80      127.21      2.93 o 
  -1   5  10      525.67      526.43     12.72 o 
   0   5  10      470.67      455.67      8.63 o 
   1   5  10      232.20      215.57      4.25 o 
   2   5  10       40.06       35.23      1.30 o 
   3   5  10      107.10      105.21      2.82 o 
   4   5  10        2.81        3.61      0.54 o 
   5   5  10      158.27      151.72      4.37 o 
   6   5  10       12.43       15.73      1.48 o 
  -8   6  10        6.87        9.54      0.58 o 
  -7   6  10        3.05        0.82      0.33 o 
  -6   6  10       58.12       63.24      2.04 o 
  -5   6  10        1.74        2.55      0.49 o 
  -4   6  10      127.95      139.22      3.58 o 
  -3   6  10      144.65      154.26      2.94 o 
  -2   6  10      245.43      245.18      4.73 o 
  -1   6  10      220.62      222.52      4.37 o 
   0   6  10      211.95      217.06      4.28 o 
   1   6  10      196.86      207.94      4.45 o 
   2   6  10      264.88      264.57      5.81 o 
   3   6  10       23.43       16.66      0.83 o 
   4   6  10       49.14       50.92      2.69 o 
   5   6  10       22.31       15.29      1.01 o 
   6   6  10      111.87      103.29      5.68 o 
  -7   7  10        4.77        6.55      0.58 o 
  -6   7  10       26.20       22.77      0.82 o 
  -5   7  10      167.00      182.13      5.19 o 
  -4   7  10       68.66       80.37      2.30 o 
  -3   7  10       25.06       27.92      1.07 o 
  -2   7  10       89.85       98.91      2.30 o 
  -1   7  10       76.03       67.93      1.65 o 
   0   7  10      165.94      164.12      3.10 o 
   1   7  10       23.33       23.82      0.97 o 
   2   7  10        9.11        6.68      0.93 o 
   3   7  10       18.21       15.53      1.09 o 
   4   7  10       14.35       15.40      1.12 o 
   5   7  10        1.27        1.99      0.72 o 
  -7   8  10        9.63       11.17      0.93 o 
  -6   8  10      113.04      113.17      3.52 o 
  -5   8  10        5.66        5.97      0.47 o 
  -4   8  10      103.15      100.43      2.98 o 
  -3   8  10       18.33       17.74      0.96 o 
  -2   8  10        4.68        3.19      0.44 o 
  -1   8  10       82.82       78.21      1.96 o 
   0   8  10       38.32       34.09      1.38 o 
   1   8  10       22.00       22.50      1.27 o 
   2   8  10       31.34       23.37      1.14 o 
   3   8  10        1.57        1.38      0.50 o 
   4   8  10       30.38       28.96      2.70 o 
  -6   9  10       19.42       22.92      1.06 o 
  -5   9  10       15.93       14.74      0.96 o 
  -4   9  10       24.32       25.92      1.13 o 
  -3   9  10       20.69       23.10      1.16 o 
  -2   9  10       67.50       65.91      1.97 o 
  -1   9  10       10.60       10.97      0.68 o 
   0   9  10        5.10        2.73      0.54 o 
   1   9  10        0.10        1.13      0.56 o 
   2   9  10       37.18       39.13      1.54 o 
   3   9  10       15.63       19.99      1.42 o 
  -5  10  10       19.88       16.66      1.30 o 
  -4  10  10        1.67        1.57      0.65 o 
  -3  10  10       23.32       21.18      0.98 o 
  -2  10  10        2.91        2.53      0.44 o 
  -1  10  10       23.70       25.28      1.07 o 
   0  10  10       10.21       12.74      1.19 o 
   1  10  10       18.79       25.66      1.54 o 
   2  10  10       23.82       27.20      2.13 o 
  -3  11  10        8.83        7.77      0.99 o 
  -2  11  10        1.59        1.46      0.51 o 
  -1  11  10       35.12       40.87      1.72 o 
   0  11  10        5.14        4.49      0.83 o 
  -4 -10  11        5.17        9.68      2.01 o 
  -3 -10  11       66.76       72.88      2.58 o 
  -2 -10  11       15.20       19.60      1.81 o 
  -1 -10  11       16.16       19.59      1.96 o 
   0 -10  11       91.26       91.18      5.59 o 
   1 -10  11       35.44       42.40      2.60 o 
  -5  -9  11       19.01       17.25      0.97 o 
  -4  -9  11       19.87       20.78      1.16 o 
  -3  -9  11       10.95       17.75      1.12 o 
  -2  -9  11       17.59       19.44      1.02 o 
  -1  -9  11       54.06       50.73      1.80 o 
   0  -9  11        2.85        2.63      0.59 o 
   1  -9  11       25.55       24.06      1.40 o 
   2  -9  11        8.41        9.03      1.08 o 
   3  -9  11        1.58        1.73      0.49 o 
  -6  -8  11        1.17        1.87      0.61 o 
  -5  -8  11       26.49       24.57      1.59 o 
  -4  -8  11       31.58       33.88      1.32 o 
  -3  -8  11      204.51      218.68      4.46 o 
  -2  -8  11       56.60       58.36      1.66 o 
  -1  -8  11        1.79        3.61      0.50 o 
   0  -8  11        5.91        6.02      0.60 o 
   1  -8  11       78.07       82.23      2.41 o 
   2  -8  11        3.41        4.03      0.91 o 
   3  -8  11        1.91        2.84      1.24 o 
   4  -8  11        7.25        7.64      0.92 o 
  -7  -7  11       78.75       79.51      2.50 o 
  -6  -7  11       27.10       23.44      1.01 o 
  -5  -7  11       55.13       57.66      1.92 o 
  -4  -7  11       27.87       25.40      0.96 o 
  -3  -7  11       22.61       19.92      0.94 o 
  -2  -7  11       28.46       32.39      1.03 o 
  -1  -7  11      181.25      167.53      3.22 o 
   0  -7  11       69.50       73.96      1.97 o 
   1  -7  11        3.62        4.13      0.49 o 
   2  -7  11       30.48       33.19      1.17 o 
   3  -7  11       23.15       27.34      1.09 o 
   4  -7  11       42.35       48.07      2.25 o 
  -7  -6  11       44.58       51.40      2.60 o 
  -6  -6  11        4.91        5.14      0.68 o 
  -5  -6  11       18.97       18.15      1.06 o 
  -4  -6  11       23.26       24.87      0.91 o 
  -3  -6  11      282.75      293.66      5.50 o 
  -2  -6  11      109.29      106.90      2.15 o 
  -1  -6  11       53.09       44.99      1.26 o 
   0  -6  11      125.85      117.90      2.41 o 
   1  -6  11       19.07       19.14      0.87 o 
   2  -6  11       91.52       87.46      2.00 o 
   3  -6  11       75.72       63.87      2.65 o 
   4  -6  11       94.20       89.02      2.55 o 
   5  -6  11       37.68       45.99      1.83 o 
  -8  -5  11      119.25      131.61      3.40 o 
  -7  -5  11      153.50      169.30      3.61 o 
  -6  -5  11        7.90        8.41      0.55 o 
  -5  -5  11       51.05       47.15      1.28 o 
  -4  -5  11       36.96       43.90      1.69 o 
  -3  -5  11       12.78        9.11      0.61 o 
  -2  -5  11      862.39      844.58     14.08 o 
  -1  -5  11      301.58      293.38      7.04 o 
   0  -5  11      149.25      159.37      4.54 o 
   1  -5  11      140.77      140.01      2.77 o 
   2  -5  11       84.86       83.18      1.98 o 
   3  -5  11       17.06       18.09      0.90 o 
   4  -5  11       31.81       22.54      1.12 o 
   5  -5  11      180.74      198.02      6.87 o 
  -8  -4  11        4.76        3.76      0.49 o 
  -7  -4  11       39.51       41.19      1.10 o 
  -6  -4  11       42.48       56.61      1.34 o 
  -5  -4  11      132.33      125.66      2.51 o 
  -4  -4  11       18.03       17.59      1.30 o 
  -3  -4  11      273.14      239.93      4.17 o 
  -2  -4  11      103.73       93.84      1.90 o 
  -1  -4  11       25.02       21.93      0.95 o 
   0  -4  11      531.17      511.35      8.60 o 
   1  -4  11      120.16      116.36      2.37 o 
   2  -4  11       72.09       71.40      1.71 o 
   3  -4  11        0.45        0.90      0.55 o 
   4  -4  11       64.30       66.87      2.87 o 
   5  -4  11        3.69        7.04      1.04 o 
   6  -4  11        8.03       11.96      1.02 o 
  -8  -3  11       11.01       14.38      0.59 o 
  -7  -3  11      116.61      128.60      2.68 o 
  -6  -3  11       45.82       54.72      1.40 o 
  -5  -3  11       75.09       75.17      1.61 o 
  -4  -3  11      559.43      557.10      9.83 o 
  -3  -3  11      147.74      151.72      2.83 o 
  -2  -3  11       56.17       69.89      1.51 o 
  -1  -3  11      284.18      279.55      4.62 o 
   0  -3  11       80.21       80.29      1.80 o 
   1  -3  11      243.75      240.27      4.75 o 
   2  -3  11       25.93       27.40      0.96 o 
   3  -3  11      869.87      848.66     16.70 o 
   4  -3  11      167.41      158.06      3.73 o 
   5  -3  11       63.70       69.69      2.18 o 
   6  -3  11       37.88       41.29      1.58 o 
  -9  -2  11       44.56       47.03      1.36 o 
  -8  -2  11      112.22      107.08      2.37 o 
  -7  -2  11      109.26      112.08      2.99 o 
  -6  -2  11       47.02       59.36      1.39 o 
  -5  -2  11       83.19       71.39      1.56 o 
  -4  -2  11       17.13       24.13      0.84 o 
  -3  -2  11       29.20       27.24      0.86 o 
  -2  -2  11       52.74       47.31      1.11 o 
  -1  -2  11       20.19       20.55      0.84 o 
   0  -2  11       67.54       76.07      1.51 o 
   1  -2  11      105.22       75.38      2.15 o 
   2  -2  11      164.32      164.99      3.40 o 
   3  -2  11       17.99       18.70      0.95 o 
   4  -2  11      108.24       88.52      2.41 o 
   5  -2  11        2.82        4.14      0.96 o 
   6  -2  11       21.70       28.29      2.97 o 
  -9  -1  11       53.36       52.61      1.54 o 
  -8  -1  11       86.32       93.20      2.29 o 
  -7  -1  11       17.75       20.20      0.86 o 
  -6  -1  11       50.60       48.24      1.29 o 
  -5  -1  11       96.55       87.27      1.83 o 
  -4  -1  11      164.12      177.99      3.19 o 
  -3  -1  11       86.85      100.91      1.95 o 
  -2  -1  11       88.44       90.95      1.63 o 
  -1  -1  11       86.51       85.62      1.53 o 
   0  -1  11       65.76       83.23      1.55 o 
   1  -1  11       44.58       49.61      1.30 o 
   2  -1  11       52.89       46.73      1.45 o 
   3  -1  11       25.13       30.10      1.41 o 
   4  -1  11       37.92       35.81      1.58 o 
   5  -1  11       15.47       15.17      0.99 o 
   6  -1  11       85.25       94.56      4.38 o 
  -9   0  11       62.94       67.32      2.15 o 
  -8   0  11        0.62        0.81      0.36 o 
  -7   0  11      342.23      336.71      7.23 o 
  -6   0  11       24.88       17.86      0.93 o 
  -5   0  11       21.28       21.59      0.82 o 
  -4   0  11        0.23        0.47      0.37 o 
  -3   0  11        0.36        0.76      0.44 o 
  -2   0  11      130.00      131.81      2.33 o 
  -1   0  11       22.46       15.48      0.72 o 
   0   0  11       19.85       16.24      0.70 o 
   1   0  11       23.50       24.76      1.04 o 
   2   0  11      146.07      117.65      2.74 o 
   3   0  11      159.24      170.30      3.95 o 
   4   0  11       49.30       49.42      1.70 o 
   5   0  11        1.90        2.92      2.95 o 
   6   0  11       12.96       13.36      1.30 o 
  -9   1  11       53.06       51.84      2.37 o 
  -8   1  11       85.53       90.67      2.30 o 
  -7   1  11       17.85       17.88      0.83 o 
  -6   1  11       50.45       52.41      1.53 o 
  -5   1  11       95.75       82.81      2.17 o 
  -4   1  11      165.57      183.04      4.45 o 
  -3   1  11       85.96       99.68      2.21 o 
  -2   1  11       88.97       91.31      1.74 o 
  -1   1  11       88.55       89.40      1.79 o 
   0   1  11       65.02       84.35      1.70 o 
   1   1  11       44.47       48.70      1.49 o 
   2   1  11       52.37       43.27      1.49 o 
   3   1  11       24.62       28.89      1.31 o 
   4   1  11       37.72       32.83      2.68 o 
   5   1  11       15.32       13.85      1.06 o 
   6   1  11       86.51       93.95      3.23 o 
  -9   2  11       43.85       42.78      1.19 o 
  -8   2  11      113.16      104.37      2.58 o 
  -7   2  11      110.10      112.85      3.15 o 
  -6   2  11       46.15       58.77      1.60 o 
  -5   2  11       84.02       73.55      1.81 o 
  -4   2  11       16.88       23.50      1.07 o 
  -3   2  11       29.50       27.37      1.03 o 
  -2   2  11       53.25       48.31      1.19 o 
  -1   2  11       19.92       20.37      1.03 o 
   0   2  11       67.94       75.92      1.91 o 
   1   2  11      105.01       78.48      2.22 o 
   2   2  11      163.91      166.29      4.67 o 
   3   2  11       18.14       19.86      1.36 o 
   4   2  11      107.79       88.77      4.69 o 
   5   2  11        3.09        3.69      0.81 o 
   6   2  11       21.84       27.57      1.62 o 
  -8   3  11       10.54       13.11      0.56 o 
  -7   3  11      116.78      124.32      3.09 o 
  -6   3  11       45.50       54.32      1.65 o 
  -5   3  11       74.55       73.15      2.10 o 
  -4   3  11      557.55      565.94     11.12 o 
  -3   3  11      147.47      156.16      3.00 o 
  -2   3  11       57.13       71.13      1.58 o 
  -1   3  11      284.15      277.63      5.02 o 
   0   3  11       79.31       79.38      2.50 o 
   1   3  11      242.74      242.54      5.93 o 
   2   3  11       25.31       24.89      1.32 o 
   3   3  11      869.53      837.31     25.24 o 
   4   3  11      168.66      160.47      8.83 o 
   5   3  11       64.37       69.22      2.89 o 
   6   3  11       37.66       42.51      1.85 o 
  -8   4  11        4.73        3.53      0.36 o 
  -7   4  11       40.17       38.09      1.22 o 
  -6   4  11       41.55       55.94      1.85 o 
  -5   4  11      132.26      121.77      3.25 o 
  -4   4  11       17.53       15.65      0.91 o 
  -3   4  11      271.52      251.17      4.54 o 
  -2   4  11      104.30       96.19      2.27 o 
  -1   4  11       24.21       21.89      1.03 o 
   0   4  11      531.77      511.76     10.15 o 
   1   4  11      121.45      118.41      2.92 o 
   2   4  11       72.30       76.05      2.49 o 
   3   4  11        0.38        1.13      0.61 o 
   4   4  11       64.04       62.76      2.90 o 
   5   4  11        3.66        7.10      0.76 o 
   6   4  11        8.24       11.35      1.54 o 
  -8   5  11      120.67      120.79      4.76 o 
  -7   5  11      151.60      152.98      3.89 o 
  -6   5  11        7.80        6.80      0.82 o 
  -5   5  11       50.87       48.35      1.44 o 
  -4   5  11       36.94       45.36      1.41 o 
  -3   5  11       12.44        9.71      0.98 o 
  -2   5  11      862.21      864.69     15.75 o 
  -1   5  11      302.13      309.16      6.83 o 
   0   5  11      147.80      163.19      5.14 o 
   1   5  11      141.67      143.09      3.31 o 
   2   5  11       84.14       90.38      3.30 o 
   3   5  11       16.48       17.02      1.12 o 
   4   5  11       31.65       24.06      1.20 o 
   5   5  11      180.33      181.86     10.26 o 
  -7   6  11       44.76       46.68      1.68 o 
  -6   6  11        5.02        4.69      0.42 o 
  -5   6  11       18.94       16.31      0.98 o 
  -4   6  11       22.60       24.19      1.09 o 
  -3   6  11      284.52      297.70      5.68 o 
  -2   6  11      107.87      109.30      2.38 o 
  -1   6  11       52.54       43.91      1.32 o 
   0   6  11      126.89      118.33      2.56 o 
   1   6  11       18.56       19.53      0.87 o 
   2   6  11       92.00       88.81      2.58 o 
   3   6  11       74.76       61.09      2.18 o 
   4   6  11       94.23       93.08      3.41 o 
   5   6  11       37.54       42.70      2.71 o 
  -7   7  11       78.02       71.78      2.39 o 
  -6   7  11       27.73       23.75      0.84 o 
  -5   7  11       53.97       54.03      1.58 o 
  -4   7  11       28.17       25.49      1.06 o 
  -3   7  11       22.06       19.77      1.01 o 
  -2   7  11       28.10       33.74      1.21 o 
  -1   7  11      181.79      171.62      3.42 o 
   0   7  11       71.01       72.35      1.73 o 
   1   7  11        3.64        2.88      0.88 o 
   2   7  11       30.63       33.00      1.47 o 
   3   7  11       23.07       26.39      1.33 o 
   4   7  11       42.67       49.45      1.72 o 
  -6   8  11        1.09        2.07      0.30 o 
  -5   8  11       26.66       23.93      0.83 o 
  -4   8  11       31.33       30.46      0.97 o 
  -3   8  11      204.29      214.67      4.84 o 
  -2   8  11       57.07       54.97      1.97 o 
  -1   8  11        1.88        3.32      0.51 o 
   0   8  11        5.92        7.04      1.17 o 
   1   8  11       78.75       80.39      2.70 o 
   2   8  11        3.49        4.45      0.62 o 
   3   8  11        1.92        3.23      1.01 o 
   4   8  11        7.24        7.70      0.77 o 
  -5   9  11       18.55       13.92      1.10 o 
  -4   9  11       19.78       19.62      0.96 o 
  -3   9  11       10.84       13.51      0.88 o 
  -2   9  11       17.65       19.05      0.94 o 
  -1   9  11       54.59       51.69      1.61 o 
   0   9  11        2.84        4.06      0.78 o 
   1   9  11       25.21       25.08      2.19 o 
   2   9  11        8.53       10.50      0.75 o 
   3   9  11        1.59        2.56      0.65 o 
  -4  10  11        5.17       10.56      2.99 o 
  -3  10  11       67.16       74.46      2.19 o 
  -2  10  11       15.52       18.95      1.00 o 
  -1  10  11       15.87       19.28      1.03 o 
   0  10  11       92.05       88.13      3.46 o 
   1  10  11       35.78       38.41      2.43 o 
  -2 -10  12        3.08        2.70      2.92 o 
  -1 -10  12       17.37       20.25      1.88 o 
  -4  -9  12       27.49       33.59      1.20 o 
  -3  -9  12       70.46       83.84      2.94 o 
  -2  -9  12        9.92        8.13      1.96 o 
  -1  -9  12        5.40        4.39      0.82 o 
   0  -9  12       25.55       29.10      1.99 o 
   1  -9  12        8.10        8.08      0.60 o 
   2  -9  12       20.70       19.29      1.65 o 
  -5  -8  12       31.27       39.65      1.41 o 
  -4  -8  12       11.25       12.28      0.93 o 
  -3  -8  12        1.40        1.73      0.51 o 
  -2  -8  12       23.63       27.22      0.97 o 
  -1  -8  12        0.91        1.06      0.76 o 
   0  -8  12        3.86        5.52      0.47 o 
   1  -8  12       71.30       68.05      1.67 o 
   2  -8  12       58.87       65.49      2.17 o 
   3  -8  12        7.55        6.53      0.75 o 
  -6  -7  12       60.45       67.93      2.96 o 
  -5  -7  12       28.91       36.61      1.03 o 
  -4  -7  12        7.84        6.63      0.82 o 
  -3  -7  12      109.26      101.72      2.26 o 
  -2  -7  12       71.54       59.64      1.57 o 
  -1  -7  12       10.70       14.57      0.74 o 
   0  -7  12       10.37        8.62      0.97 o 
   1  -7  12      108.13      118.96      2.63 o 
   2  -7  12       60.69       65.65      2.02 o 
   3  -7  12        6.07        4.41      0.75 o 
   4  -7  12       27.19       29.47      2.21 o 
  -7  -6  12        3.67        3.87      0.51 o 
  -6  -6  12        9.98       10.35      0.59 o 
  -5  -6  12       54.11       51.32      1.24 o 
  -4  -6  12       82.32       80.98      1.81 o 
  -3  -6  12      117.08      114.87      2.36 o 
  -2  -6  12       13.98       12.50      0.66 o 
  -1  -6  12        7.62        8.95      0.60 o 
   0  -6  12      195.55      178.02      3.40 o 
   1  -6  12        6.72        5.06      0.61 o 
   2  -6  12      291.08      288.45      5.99 o 
   3  -6  12       15.20       13.74      0.90 o 
   4  -6  12       22.34       23.78      1.30 o 
  -7  -5  12       23.03       26.54      0.97 o 
  -6  -5  12      138.13      135.49      4.12 o 
  -5  -5  12       39.99       41.64      1.19 o 
  -4  -5  12        1.14        0.69      0.40 o 
  -3  -5  12      220.54      207.78      4.37 o 
  -2  -5  12       12.55       13.04      0.67 o 
  -1  -5  12      361.59      354.64      5.87 o 
   0  -5  12      391.65      399.40      8.13 o 
   1  -5  12       19.11       21.13      0.88 o 
   2  -5  12       20.30       20.53      1.15 o 
   3  -5  12        1.38        1.20      0.70 o 
   4  -5  12       52.76       52.55      2.48 o 
   5  -5  12       18.51       17.72      1.12 o 
  -8  -4  12       15.69       16.08      0.64 o 
  -7  -4  12        9.72       11.10      0.54 o 
  -6  -4  12       18.16       15.15      0.70 o 
  -5  -4  12       25.39       28.54      0.87 o 
  -4  -4  12      111.33      124.12      2.59 o 
  -3  -4  12      147.06      145.78      2.71 o 
  -2  -4  12        3.37        2.99      0.43 o 
  -1  -4  12      408.03      416.11      7.07 o 
   0  -4  12      305.56      310.39      5.39 o 
   1  -4  12       99.61       95.10      2.04 o 
   2  -4  12       22.83       21.35      0.93 o 
   3  -4  12      102.27       93.11      2.47 o 
   4  -4  12        2.43        3.84      0.57 o 
   5  -4  12        6.41        6.66      0.65 o 
  -8  -3  12        9.72        8.38      0.44 o 
  -7  -3  12       70.18       71.07      1.60 o 
  -6  -3  12       32.35       31.62      0.97 o 
  -5  -3  12      119.01      119.06      2.33 o 
  -4  -3  12       56.06       51.34      1.30 o 
  -3  -3  12       12.94       16.56      0.70 o 
  -2  -3  12      102.76       93.32      1.84 o 
  -1  -3  12      378.64      370.68      6.21 o 
   0  -3  12      253.19      241.88      4.27 o 
   1  -3  12       81.69       70.75      2.32 o 
   2  -3  12        7.10        7.85      0.61 o 
   3  -3  12       76.48       75.66      2.13 o 
   4  -3  12      158.08      154.53      3.62 o 
   5  -3  12       28.03       32.10      1.33 o 
  -8  -2  12        5.36        8.70      0.47 o 
  -7  -2  12       19.81       20.67      1.00 o 
  -6  -2  12      169.77      172.65      3.36 o 
  -5  -2  12       15.63       11.26      0.66 o 
  -4  -2  12      106.77      111.65      2.30 o 
  -3  -2  12       76.04       78.32      1.67 o 
  -2  -2  12       15.12       16.21      0.72 o 
  -1  -2  12        5.94        2.89      0.45 o 
   0  -2  12      336.15      340.36      5.83 o 
   1  -2  12       11.29       10.69      0.71 o 
   2  -2  12       22.22       26.54      1.64 o 
   3  -2  12      165.01      166.49      4.00 o 
   4  -2  12       90.57       95.86      2.78 o 
   5  -2  12       44.50       41.97      1.57 o 
   6  -2  12        3.19        3.89      0.72 o 
  -8  -1  12       18.52       21.36      0.93 o 
  -7  -1  12      100.72       88.10      2.45 o 
  -6  -1  12      103.77      101.11      2.40 o 
  -5  -1  12        4.43        4.26      0.50 o 
  -4  -1  12      112.46       87.75      1.83 o 
  -3  -1  12        9.83       14.61      0.71 o 
  -2  -1  12       57.50       59.35      1.52 o 
  -1  -1  12       33.20       23.69      0.86 o 
   0  -1  12      137.58      149.50      2.94 o 
   1  -1  12      138.90      115.03      2.53 o 
   2  -1  12      213.12      183.89      3.80 o 
   3  -1  12       90.17       85.77      2.51 o 
   4  -1  12       86.41       76.62      2.66 o 
   5  -1  12        0.31        0.40      0.54 o 
   6  -1  12       45.00       39.50      4.88 o 
  -8   0  12      146.70      133.46      3.57 o 
  -7   0  12        8.44        8.26      0.51 o 
  -6   0  12      204.94      194.50      4.72 o 
  -5   0  12      177.60      185.86      3.64 o 
  -4   0  12       33.19       34.43      1.03 o 
  -3   0  12       74.18       49.74      1.27 o 
  -2   0  12      196.93      169.34      4.72 o 
  -1   0  12      103.64       94.87      2.86 o 
   0   0  12        2.34        1.79      0.60 o 
   1   0  12      103.00      108.49      2.74 o 
   2   0  12       22.89       18.95      1.01 o 
   3   0  12      238.60      245.59      5.49 o 
   4   0  12        0.87        0.53      0.71 o 
   5   0  12       29.93       27.74      2.73 o 
   6   0  12       20.54       16.69      1.15 o 
  -8   1  12       18.16       19.86      0.74 o 
  -7   1  12      101.50       90.93      2.29 o 
  -6   1  12      103.06      101.40      2.61 o 
  -5   1  12        4.17        4.37      0.49 o 
  -4   1  12      111.21       88.12      2.18 o 
  -3   1  12        9.72       16.13      0.75 o 
  -2   1  12       57.92       61.43      1.72 o 
  -1   1  12       33.75       25.52      1.45 o 
   0   1  12      136.45      146.63      3.81 o 
   1   1  12      139.00      114.48      2.86 o 
   2   1  12      213.75      192.55      4.66 o 
   3   1  12       89.67       85.18      4.41 o 
   4   1  12       86.16       72.41      4.01 o 
   5   1  12        0.31        0.30      0.67 o 
   6   1  12       45.00       36.53      1.84 o 
  -8   2  12        5.34        8.81      0.54 o 
  -7   2  12       19.81       20.11      0.77 o 
  -6   2  12      169.05      172.16      4.68 o 
  -5   2  12       15.53       11.88      0.75 o 
  -4   2  12      106.44      117.71      2.80 o 
  -3   2  12       75.78       79.03      2.08 o 
  -2   2  12       15.29       14.80      0.82 o 
  -1   2  12        5.79        3.37      0.63 o 
   0   2  12      336.27      344.91      6.49 o 
   1   2  12       11.10       11.42      1.04 o 
   2   2  12       23.00       22.44      1.41 o 
   3   2  12      164.70      164.06      5.33 o 
   4   2  12       90.87       92.65      4.22 o 
   5   2  12       43.61       39.93      1.76 o 
   6   2  12        3.44        6.79      1.12 o 
  -8   3  12        9.52        8.48      0.53 o 
  -7   3  12       70.23       71.04      2.03 o 
  -6   3  12       31.78       28.89      1.14 o 
  -5   3  12      119.37      120.14      2.87 o 
  -4   3  12       55.96       52.67      1.56 o 
  -3   3  12       12.91       15.99      0.78 o 
  -2   3  12      102.67       93.36      1.95 o 
  -1   3  12      378.48      399.96      8.29 o 
   0   3  12      250.57      245.75      5.44 o 
   1   3  12       83.02       78.80      2.56 o 
   2   3  12        7.35        7.72      1.12 o 
   3   3  12       77.71       70.51      3.11 o 
   4   3  12      156.81      148.55      8.31 o 
   5   3  12       28.37       32.70      1.60 o 
  -8   4  12       15.64       15.11      0.99 o 
  -7   4  12        9.52       10.71      0.65 o 
  -6   4  12       18.03       14.12      1.48 o 
  -5   4  12       25.62       28.05      1.27 o 
  -4   4  12      111.41      127.43      3.02 o 
  -3   4  12      146.74      149.13      3.21 o 
  -2   4  12        3.58        3.00      0.50 o 
  -1   4  12      409.06      421.59      8.41 o 
   0   4  12      305.58      315.91      6.37 o 
   1   4  12       98.83       92.78      2.28 o 
   2   4  12       22.68       21.21      1.24 o 
   3   4  12      101.80       96.47      6.85 o 
   4   4  12        2.41        4.68      0.93 o 
   5   4  12        6.41        5.08      0.71 o 
  -7   5  12       23.47       24.48      0.95 o 
  -6   5  12      137.92      125.65      3.20 o 
  -5   5  12       40.24       42.81      1.61 o 
  -4   5  12        1.37        1.02      0.47 o 
  -3   5  12      221.83      219.25      4.22 o 
  -2   5  12       12.43       12.51      1.01 o 
  -1   5  12      359.08      358.79      7.18 o 
   0   5  12      392.75      400.55      8.03 o 
   1   5  12       19.08       22.42      1.46 o 
   2   5  12       20.20       18.22      1.32 o 
   3   5  12        1.53        1.97      0.84 o 
   4   5  12       52.68       55.06      2.20 o 
   5   5  12       18.18       17.07      1.26 o 
  -7   6  12        3.72        2.13      0.40 o 
  -6   6  12       10.44       10.85      0.61 o 
  -5   6  12       54.08       51.53      1.82 o 
  -4   6  12       82.43       79.50      2.42 o 
  -3   6  12      117.14      117.51      2.68 o 
  -2   6  12       13.62       12.57      0.71 o 
  -1   6  12        7.62        8.46      0.67 o 
   0   6  12      196.65      182.36      3.63 o 
   1   6  12        7.04        4.51      0.51 o 
   2   6  12      290.92      293.25      6.92 o 
   3   6  12       15.13       14.26      1.26 o 
   4   6  12       22.11       22.20      1.28 o 
  -6   7  12       61.17       61.84      1.80 o 
  -5   7  12       28.80       31.38      1.12 o 
  -4   7  12        7.85        6.78      0.55 o 
  -3   7  12      109.04      101.25      3.73 o 
  -2   7  12       71.28       60.60      1.65 o 
  -1   7  12       10.52       11.69      0.76 o 
   0   7  12       10.20        9.22      0.84 o 
   1   7  12      108.06      119.28      3.22 o 
   2   7  12       60.38       63.31      2.00 o 
   3   7  12        6.11        5.01      0.63 o 
   4   7  12       27.30       25.72      1.42 o 
  -5   8  12       32.13       35.94      1.35 o 
  -4   8  12       11.17       12.42      0.66 o 
  -3   8  12        1.34        2.59      0.40 o 
  -2   8  12       23.79       26.84      1.39 o 
  -1   8  12        0.85        1.37      0.56 o 
   0   8  12        3.72        4.58      0.57 o 
   1   8  12       71.08       66.05      2.33 o 
   2   8  12       59.63       65.75      2.29 o 
   3   8  12        7.32        5.67      1.36 o 
  -4   9  12       27.29       31.28      1.36 o 
  -3   9  12       69.84       84.25      2.46 o 
  -2   9  12        9.83        6.79      0.61 o 
  -1   9  12        5.46        4.42      0.56 o 
   0   9  12       25.71       24.94      1.19 o 
   1   9  12        7.94        8.53      0.72 o 
   2   9  12       20.87       18.43      1.09 o 
  -2  10  12        3.08        4.15      1.08 o 
  -1  10  12       17.22       20.69      1.67 o 
  -3  -9  13       90.64      101.53      4.74 o 
  -2  -9  13       37.50       39.61      1.58 o 
  -1  -9  13       22.23       21.75      3.19 o 
   0  -9  13       22.00       20.88      1.11 o 
  -5  -8  13       11.03       14.94      0.80 o 
  -4  -8  13       56.18       61.72      2.86 o 
  -3  -8  13       46.96       51.78      1.59 o 
  -2  -8  13        8.42       12.16      0.94 o 
  -1  -8  13       11.64       12.24      0.75 o 
   0  -8  13       20.02       25.77      1.02 o 
   1  -8  13       12.98       15.33      1.87 o 
   2  -8  13        8.04       11.25      2.11 o 
  -6  -7  13       93.98       91.66     10.28 o 
  -5  -7  13       86.72       83.68      2.01 o 
  -4  -7  13       52.84       60.73      1.59 o 
  -3  -7  13        5.72        7.48      0.90 o 
  -2  -7  13       35.74       32.75      1.03 o 
  -1  -7  13        6.63        5.53      1.00 o 
   0  -7  13       42.31       44.78      1.25 o 
   1  -7  13       49.72       54.00      1.39 o 
   2  -7  13       53.08       54.02      1.56 o 
   3  -7  13       48.90       51.00      2.02 o 
  -6  -6  13       60.75       66.87      1.72 o 
  -5  -6  13       12.88       12.58      0.98 o 
  -4  -6  13       38.51       37.73      1.29 o 
  -3  -6  13       15.54       11.15      0.85 o 
  -2  -6  13       13.45       13.52      0.72 o 
  -1  -6  13        0.89        0.79      0.51 o 
   0  -6  13       60.45       58.14      1.63 o 
   1  -6  13        0.56        0.80      0.55 o 
   2  -6  13       12.61       10.89      0.64 o 
   3  -6  13       23.60       27.67      1.69 o 
   4  -6  13       59.45       61.72      2.28 o 
  -7  -5  13       70.13       78.53      2.27 o 
  -6  -5  13       10.49       10.26      0.60 o 
  -5  -5  13        4.99        4.45      0.39 o 
  -4  -5  13       16.08       14.20      0.74 o 
  -3  -5  13      196.53      202.68      3.76 o 
  -2  -5  13       29.71       30.07      0.95 o 
  -1  -5  13      107.04      103.17      2.31 o 
   0  -5  13       65.38       62.88      1.46 o 
   1  -5  13       34.30       36.84      1.36 o 
   2  -5  13      197.78      200.79      3.92 o 
   3  -5  13        4.93        5.84      1.53 o 
   4  -5  13       13.32       12.46      0.85 o 
  -7  -4  13       47.50       44.99      1.17 o 
  -6  -4  13       33.36       34.19      0.96 o 
  -5  -4  13        6.57        9.99      0.64 o 
  -4  -4  13       26.53       29.39      0.97 o 
  -3  -4  13       10.10       10.18      0.61 o 
  -2  -4  13       16.00       15.78      0.72 o 
  -1  -4  13       68.85       65.20      1.69 o 
   0  -4  13      268.64      260.40      4.47 o 
   1  -4  13       20.18       15.97      0.78 o 
   2  -4  13       65.63       61.23      2.04 o 
   3  -4  13       38.75       39.72      1.38 o 
   4  -4  13      107.42      103.88      3.01 o 
  -8  -3  13       24.47       25.26      0.83 o 
  -7  -3  13       14.85       16.98      0.67 o 
  -6  -3  13        2.86        4.70      0.38 o 
  -5  -3  13       76.63       80.65      1.77 o 
  -4  -3  13       48.78       37.87      1.07 o 
  -3  -3  13       82.47       81.32      1.90 o 
  -2  -3  13        5.47        6.16      0.61 o 
  -1  -3  13       43.24       35.43      1.04 o 
   0  -3  13       44.36       42.67      1.65 o 
   1  -3  13      181.36      165.30      3.24 o 
   2  -3  13       40.42       49.69      1.67 o 
   3  -3  13      352.20      375.43      7.91 o 
   4  -3  13       17.48       15.36      1.31 o 
   5  -3  13       33.76       33.24      1.50 o 
  -8  -2  13      175.52      190.92      5.52 o 
  -7  -2  13       49.90       56.39      1.49 o 
  -6  -2  13        9.33       11.03      0.56 o 
  -5  -2  13      231.26      214.79      4.15 o 
  -4  -2  13        0.88       -0.06      0.40 o 
  -3  -2  13       20.92       25.08      0.86 o 
  -2  -2  13       77.02       74.60      1.77 o 
  -1  -2  13      119.30      135.07      2.57 o 
   0  -2  13      133.89      137.68      2.79 o 
   1  -2  13       93.47       84.14      2.08 o 
   2  -2  13      326.11      318.33      6.55 o 
   3  -2  13       31.84       30.88      1.44 o 
   4  -2  13       67.33       73.09      2.11 o 
   5  -2  13        9.83        7.77      2.10 o 
  -8  -1  13        1.99        3.22      0.38 o 
  -7  -1  13        8.04        6.82      0.48 o 
  -6  -1  13        9.46        7.53      1.10 o 
  -5  -1  13       14.28        9.98      0.64 o 
  -4  -1  13       38.55       34.85      1.42 o 
  -3  -1  13      129.29      139.29      3.05 o 
  -2  -1  13       77.91       72.73      1.72 o 
  -1  -1  13       47.42       47.21      1.31 o 
   0  -1  13       47.96       43.65      1.39 o 
   1  -1  13       91.80       85.78      2.13 o 
   2  -1  13      120.32      118.32      2.97 o 
   3  -1  13       41.85       37.50      1.96 o 
   4  -1  13       17.13       19.99      2.42 o 
   5  -1  13        9.32       12.13      3.89 o 
  -8   0  13      413.81      409.38     14.99 o 
  -7   0  13       66.91       71.68      1.89 o 
  -6   0  13       95.62       88.57      2.31 o 
  -5   0  13       50.76       54.70      1.55 o 
  -4   0  13       20.64       29.74      1.05 o 
  -3   0  13      288.73      256.97      5.25 o 
  -2   0  13      406.21      387.55      7.75 o 
  -1   0  13      464.18      497.69     10.67 o 
   0   0  13        1.36        2.51      0.53 o 
   1   0  13       13.31        9.58      0.94 o 
   2   0  13        1.84        1.67      0.61 o 
   3   0  13      152.41      143.11      3.48 o 
   4   0  13        1.71        2.05      1.60 o 
   5   0  13        0.00        0.60      0.58 o 
  -8   1  13        2.10        1.95      0.35 o 
  -7   1  13        7.85        7.48      0.48 o 
  -6   1  13        9.72        9.18      0.72 o 
  -5   1  13       13.82        9.60      0.72 o 
  -4   1  13       39.10       34.98      1.31 o 
  -3   1  13      129.61      141.12      3.30 o 
  -2   1  13       78.06       70.62      1.81 o 
  -1   1  13       47.57       45.75      1.39 o 
   0   1  13       47.77       44.14      1.42 o 
   1   1  13       91.98       84.37      2.23 o 
   2   1  13      119.41      115.60      3.19 o 
   3   1  13       41.13       40.12      3.33 o 
   4   1  13       17.34       19.34      1.18 o 
   5   1  13        9.07       10.70      0.88 o 
  -8   2  13      173.72      175.56      4.80 o 
  -7   2  13       50.19       55.62      1.66 o 
  -6   2  13        8.96       10.22      0.71 o 
  -5   2  13      231.63      220.09      4.85 o 
  -4   2  13        1.01        0.70      0.47 o 
  -3   2  13       20.76       25.08      1.10 o 
  -2   2  13       75.35       76.10      1.86 o 
  -1   2  13      120.03      138.51      3.26 o 
   0   2  13      133.18      140.04      3.05 o 
   1   2  13       92.91       83.60      2.43 o 
   2   2  13      326.63      322.40      7.72 o 
   3   2  13       32.08       31.98      1.65 o 
   4   2  13       67.33       69.42      4.11 o 
   5   2  13       10.16        7.66      0.77 o 
  -8   3  13       24.65       24.37      1.00 o 
  -7   3  13       14.67       16.72      0.79 o 
  -6   3  13        2.78        4.86      0.45 o 
  -5   3  13       77.08       79.83      2.32 o 
  -4   3  13       49.51       37.88      1.26 o 
  -3   3  13       82.42       77.99      2.07 o 
  -2   3  13        5.57        6.20      0.58 o 
  -1   3  13       43.10       34.80      1.39 o 
   0   3  13       43.86       43.07      1.42 o 
   1   3  13      180.69      170.92      4.22 o 
   2   3  13       41.41       52.39      2.48 o 
   3   3  13      349.85      374.13     28.46 o 
   4   3  13       17.82       15.56      1.64 o 
   5   3  13       33.98       27.60      1.58 o 
  -7   4  13       48.17       43.38      1.40 o 
  -6   4  13       33.12       33.53      1.22 o 
  -5   4  13        6.44        8.91      1.03 o 
  -4   4  13       27.50       33.46      1.27 o 
  -3   4  13       10.36       10.84      0.77 o 
  -2   4  13       16.14       16.14      0.85 o 
  -1   4  13       69.31       74.12      2.74 o 
   0   4  13      267.66      264.48      6.13 o 
   1   4  13       20.28       15.28      0.88 o 
   2   4  13       65.26       61.54      2.09 o 
   3   4  13       39.28       40.62      1.61 o 
   4   4  13      106.65      101.01      5.59 o 
  -7   5  13       68.78       66.83      2.00 o 
  -6   5  13       10.45        9.66      0.62 o 
  -5   5  13        4.81        3.82      0.47 o 
  -4   5  13       15.81       15.60      0.96 o 
  -3   5  13      196.97      206.25      4.64 o 
  -2   5  13       29.43       28.30      1.06 o 
  -1   5  13      107.28      100.97      2.35 o 
   0   5  13       64.70       62.82      1.92 o 
   1   5  13       34.67       37.27      1.38 o 
   2   5  13      197.47      205.90      5.45 o 
   3   5  13        5.04        5.72      1.03 o 
   4   5  13       13.19       11.42      2.71 o 
  -6   6  13       60.17       62.10      1.82 o 
  -5   6  13       12.87       12.91      0.76 o 
  -4   6  13       37.67       38.38      1.42 o 
  -3   6  13       15.96       11.82      1.32 o 
  -2   6  13       13.47       14.43      0.75 o 
  -1   6  13        0.90        0.35      0.58 o 
   0   6  13       60.16       59.27      1.89 o 
   1   6  13        0.50        1.06      0.68 o 
   2   6  13       12.81       13.05      0.75 o 
   3   6  13       23.46       25.01      1.39 o 
  -6   7  13       92.17       85.55      2.33 o 
  -5   7  13       86.77       80.72      2.28 o 
  -4   7  13       52.68       59.21      2.04 o 
  -3   7  13        5.56        5.75      0.53 o 
  -2   7  13       35.48       32.74      1.10 o 
  -1   7  13        6.93        6.06      0.45 o 
   0   7  13       42.71       43.98      1.66 o 
   1   7  13       49.87       52.12      2.22 o 
   2   7  13       53.34       55.29      2.85 o 
   3   7  13       49.46       50.67      2.96 o 
  -5   8  13       11.05       15.09      0.93 o 
  -4   8  13       56.38       56.03      2.44 o 
  -3   8  13       46.70       54.60      1.87 o 
  -2   8  13        8.55       12.03      0.87 o 
  -1   8  13       11.95       14.05      1.00 o 
   0   8  13       19.93       24.08      2.55 o 
   1   8  13       13.06       12.33      1.02 o 
   2   8  13        7.95       11.28      2.65 o 
  -3   9  13       90.68       99.47      3.82 o 
  -2   9  13       38.10       41.33      1.41 o 
  -1   9  13       22.04       20.20      1.37 o 
   0   9  13       21.80       18.14      2.16 o 
  -3  -8  14       64.88       67.73      4.54 o 
  -2  -8  14        8.94        7.70      0.78 o 
  -1  -8  14        6.67       10.17      1.21 o 
   0  -8  14       88.88      100.07      2.47 o 
  -5  -7  14       59.07       67.55      1.97 o 
  -4  -7  14        9.33       10.29      0.57 o 
  -3  -7  14       44.84       46.14      1.29 o 
  -2  -7  14       25.29       27.21      1.15 o 
  -1  -7  14       10.12       11.97      0.83 o 
   0  -7  14       22.93       27.78      1.00 o 
   1  -7  14       49.30       55.39      1.57 o 
   2  -7  14        1.76        3.30      0.41 o 
  -6  -6  14       13.65       12.09      1.40 o 
  -5  -6  14       42.63       50.09      1.36 o 
  -4  -6  14        2.76        3.45      0.54 o 
  -3  -6  14       25.58       27.59      0.92 o 
  -2  -6  14      122.81      133.90      2.70 o 
  -1  -6  14       33.53       36.71      1.46 o 
   0  -6  14       24.20       25.51      0.87 o 
   1  -6  14       46.35       49.91      1.39 o 
   2  -6  14        9.07        7.95      0.59 o 
   3  -6  14       77.78       83.73      3.42 o 
  -6  -5  14       19.54       20.72      0.80 o 
  -5  -5  14        1.31        1.92      0.32 o 
  -4  -5  14       56.22       52.53      1.31 o 
  -3  -5  14        6.40        5.86      0.48 o 
  -2  -5  14       75.12       69.08      2.39 o 
  -1  -5  14       92.69       93.58      2.24 o 
   0  -5  14       10.01       11.84      0.68 o 
   1  -5  14       27.86       31.51      1.09 o 
   2  -5  14        0.53        0.83      0.71 o 
   3  -5  14        0.23        1.17      1.37 o 
  -7  -4  14       13.92       12.67      0.58 o 
  -6  -4  14       21.47       23.51      0.79 o 
  -5  -4  14       18.55       16.27      0.78 o 
  -4  -4  14       53.21       51.46      1.26 o 
  -3  -4  14       35.05       33.00      1.49 o 
  -2  -4  14      104.01      106.27      2.20 o 
  -1  -4  14       55.76       54.43      1.44 o 
   0  -4  14      125.43      128.01      2.73 o 
   1  -4  14       73.65       75.01      1.90 o 
   2  -4  14      105.54      111.44      2.83 o 
   3  -4  14        7.75        6.47      0.88 o 
   4  -4  14       71.00       70.23      3.18 o 
  -7  -3  14       49.90       42.89      1.12 o 
  -6  -3  14       23.00       29.14      0.90 o 
  -5  -3  14       73.84       84.94      1.88 o 
  -4  -3  14       33.07       37.82      1.03 o 
  -3  -3  14       48.57       40.92      1.17 o 
  -2  -3  14       45.75       45.13      1.20 o 
  -1  -3  14      122.56      134.11      2.80 o 
   0  -3  14       21.34       21.62      0.92 o 
   1  -3  14        0.55        1.08      0.54 o 
   2  -3  14      110.46      107.06      2.82 o 
   3  -3  14        4.06        2.81      1.09 o 
   4  -3  14       16.56       13.71      0.81 o 
  -7  -2  14       38.52       41.20      1.26 o 
  -6  -2  14       28.27       27.61      1.53 o 
  -5  -2  14       77.28       66.05      1.78 o 
  -4  -2  14       71.95       71.03      1.73 o 
  -3  -2  14       25.86       25.75      1.30 o 
  -2  -2  14       61.42       55.92      1.57 o 
  -1  -2  14       97.86      102.38      2.25 o 
   0  -2  14       29.19       30.95      1.15 o 
   1  -2  14      115.04      119.61      2.80 o 
   2  -2  14      103.43      104.33      2.93 o 
   3  -2  14      128.90      120.70      3.14 o 
   4  -2  14        8.17        4.73      0.76 o 
  -7  -1  14        3.02        2.74      0.35 o 
  -6  -1  14        9.22        9.74      0.62 o 
  -5  -1  14        7.09        6.43      0.57 o 
  -4  -1  14        5.13        3.08      0.43 o 
  -3  -1  14      154.51      139.22      2.99 o 
  -2  -1  14       37.80       36.49      2.30 o 
  -1  -1  14      128.89      127.43      3.01 o 
   0  -1  14       24.41       24.86      1.55 o 
   1  -1  14        2.21        2.50      0.90 o 
   2  -1  14      171.57      177.74      7.50 o 
   3  -1  14       47.48       51.55      1.67 o 
   4  -1  14        7.25        5.05      0.75 o 
  -7   0  14        9.21        7.77      0.89 o 
  -6   0  14       17.90       17.75      0.78 o 
  -5   0  14       32.62       38.90      1.33 o 
  -4   0  14        7.48        9.34      0.61 o 
  -3   0  14      133.72      114.62      2.53 o 
  -2   0  14      145.61      133.73      3.16 o 
  -1   0  14      166.56      161.84      3.75 o 
   0   0  14        2.93        2.32      0.73 o 
   1   0  14        5.64        3.19      0.57 o 
   2   0  14       42.56       38.33      2.21 o 
   3   0  14        5.54        4.58      0.87 o 
   4   0  14       50.68       37.71      2.41 o 
  -7   1  14        2.82        1.67      0.40 o 
  -6   1  14        9.37       10.44      0.66 o 
  -5   1  14        7.21        7.31      0.70 o 
  -4   1  14        4.83        2.55      0.50 o 
  -3   1  14      156.36      135.61      3.28 o 
  -2   1  14       37.71       37.18      1.25 o 
  -1   1  14      130.25      121.76      3.09 o 
   0   1  14       23.80       26.61      1.33 o 
   1   1  14        2.14        2.71      0.55 o 
   2   1  14      170.87      181.27      5.04 o 
   3   1  14       47.78       51.28      2.98 o 
   4   1  14        7.33        5.59      2.07 o 
  -7   2  14       39.03       39.41      1.23 o 
  -6   2  14       28.09       25.70      1.00 o 
  -5   2  14       76.87       68.63      2.07 o 
  -4   2  14       72.97       70.52      1.90 o 
  -3   2  14       26.33       26.23      1.04 o 
  -2   2  14       61.39       57.74      1.53 o 
  -1   2  14       98.39      101.18      2.58 o 
   0   2  14       29.40       31.13      1.44 o 
   1   2  14      115.88      121.34      3.55 o 
   2   2  14      104.93      103.68      3.75 o 
   3   2  14      127.19      116.45      5.56 o 
   4   2  14        8.16        3.72      0.55 o 
  -7   3  14       49.77       42.53      1.42 o 
  -6   3  14       23.41       28.99      1.11 o 
  -5   3  14       73.06       82.84      2.47 o 
  -4   3  14       32.80       39.08      1.47 o 
  -3   3  14       48.48       41.22      1.49 o 
  -2   3  14       45.40       44.93      1.59 o 
  -1   3  14      124.06      132.78      3.51 o 
   0   3  14       22.05       21.93      1.17 o 
   1   3  14        0.52        0.33      1.73 o 
   2   3  14      110.44      105.94      3.35 o 
   3   3  14        4.04        3.41      0.68 o 
   4   3  14       16.47       13.97      1.23 o 
  -7   4  14       13.31       11.54      1.27 o 
  -6   4  14       21.33       22.46      0.91 o 
  -5   4  14       17.90       14.26      0.78 o 
  -4   4  14       53.12       48.89      1.67 o 
  -3   4  14       34.09       32.55      1.29 o 
  -2   4  14      104.79      108.59      2.86 o 
  -1   4  14       55.95       56.24      1.55 o 
   0   4  14      126.18      127.31      3.36 o 
   1   4  14       72.64       73.07      2.09 o 
   2   4  14      105.29      108.78      4.40 o 
   3   4  14        7.65        6.81      0.67 o 
   4   4  14       71.06       69.79      4.37 o 
  -6   5  14       19.78       19.32      0.78 o 
  -5   5  14        1.40        1.05      0.36 o 
  -4   5  14       55.69       53.03      1.64 o 
  -3   5  14        6.29        5.61      0.67 o 
  -2   5  14       75.54       70.43      2.63 o 
  -1   5  14       92.84       92.59      2.57 o 
   0   5  14       10.08       11.52      0.84 o 
   1   5  14       28.08       30.87      1.11 o 
   2   5  14        0.56        0.31      0.42 o 
   3   5  14        0.21        0.62      0.43 o 
  -6   6  14       13.45       11.79      0.56 o 
  -5   6  14       42.86       48.31      1.46 o 
  -4   6  14        2.87        3.67      0.45 o 
  -3   6  14       26.02       30.64      1.25 o 
  -2   6  14      123.70      130.17      3.66 o 
  -1   6  14       33.85       36.08      1.09 o 
   0   6  14       24.14       25.96      0.90 o 
   1   6  14       45.47       48.23      1.53 o 
   2   6  14        8.83        6.91      0.71 o 
   3   6  14       78.04       76.43      3.14 o 
  -5   7  14       58.88       63.59      2.13 o 
  -4   7  14        9.60       10.04      0.67 o 
  -3   7  14       44.90       50.25      1.67 o 
  -2   7  14       25.27       29.86      1.11 o 
  -1   7  14       10.24       11.56      0.77 o 
   0   7  14       22.67       26.91      1.17 o 
   1   7  14       48.79       55.76      5.80 o 
   2   7  14        1.74        1.97      0.68 o 
  -3   8  14       64.70       71.87      3.46 o 
  -2   8  14        9.24       12.28      1.67 o 
  -1   8  14        6.66       10.52      1.26 o 
  -3  -7  15        9.62        9.67      0.62 o 
  -2  -7  15       18.99       18.62      0.78 o 
  -1  -7  15       20.47       20.15      1.15 o 
   0  -7  15       37.94       40.19      1.39 o 
  -5  -6  15       59.84       60.08      1.74 o 
  -4  -6  15       15.31       13.30      0.68 o 
  -3  -6  15       12.09       14.27      0.70 o 
  -2  -6  15      109.24      109.85      2.79 o 
  -1  -6  15       92.00       83.72      2.05 o 
   0  -6  15       19.29       18.04      0.91 o 
   1  -6  15       49.17       56.90      2.77 o 
  -5  -5  15       13.67       15.16      0.62 o 
  -4  -5  15       99.75      106.56      2.59 o 
  -3  -5  15       78.32       77.98      1.92 o 
  -2  -5  15       19.71       19.50      0.73 o 
  -1  -5  15       37.87       35.43      1.58 o 
   0  -5  15        8.01       11.56      0.70 o 
   1  -5  15       94.42       92.27      2.60 o 
   2  -5  15       72.80       73.25      2.84 o 
  -6  -4  15       76.40       79.18      2.18 o 
  -5  -4  15       33.49       42.96      1.16 o 
  -4  -4  15       12.97       12.87      0.61 o 
  -3  -4  15        0.92        1.20      0.36 o 
  -2  -4  15       18.72       21.70      0.81 o 
  -1  -4  15        9.57        9.07      0.65 o 
   0  -4  15       37.70       40.25      1.32 o 
   1  -4  15       65.45       61.33      1.79 o 
   2  -4  15       71.63       74.38      2.45 o 
   3  -4  15       40.64       46.43      1.85 o 
  -6  -3  15       86.84       85.81      2.52 o 
  -5  -3  15       93.88       83.92      1.98 o 
  -4  -3  15       37.93       41.24      1.18 o 
  -3  -3  15       10.73        9.92      0.60 o 
  -2  -3  15        9.29       10.76      0.87 o 
  -1  -3  15       77.69       77.29      2.12 o 
   0  -3  15      135.91      131.56      3.44 o 
   1  -3  15       30.35       27.42      1.30 o 
   2  -3  15       74.75       74.80      3.52 o 
   3  -3  15       23.62       26.90      3.70 o 
  -7  -2  15       60.99       71.20      1.93 o 
  -6  -2  15       38.07       38.00      1.28 o 
  -5  -2  15       16.40       16.74      0.74 o 
  -4  -2  15        8.55        8.23      0.68 o 
  -3  -2  15       12.09       15.84      0.91 o 
  -2  -2  15      100.75       99.25      2.50 o 
  -1  -2  15      248.29      235.71      5.28 o 
   0  -2  15       93.04       83.91      4.85 o 
   1  -2  15       42.92       43.95      1.58 o 
   2  -2  15      117.75      118.43      3.34 o 
   3  -2  15       12.33       11.47      1.91 o 
  -7  -1  15       17.43       16.39      1.91 o 
  -6  -1  15       19.10       17.12      0.79 o 
  -5  -1  15       63.56       64.45      2.30 o 
  -4  -1  15      187.80      170.64      3.58 o 
  -3  -1  15        3.74        3.28      0.46 o 
  -2  -1  15      273.18      289.28      6.90 o 
  -1  -1  15      161.03      161.86      4.68 o 
   0  -1  15       91.90      100.58      2.86 o 
   1  -1  15      100.93       95.09      2.70 o 
   2  -1  15       50.64       52.43      1.70 o 
   3  -1  15       33.55       32.76      1.53 o 
  -7   0  15        8.75       10.31      0.83 o 
  -6   0  15       19.22       21.40      1.00 o 
  -5   0  15       25.40       20.33      0.90 o 
  -4   0  15        0.11        0.06      0.43 o 
  -3   0  15       27.90       29.09      1.13 o 
  -2   0  15       92.25       90.22      2.42 o 
  -1   0  15       32.72       25.73      1.17 o 
   0   0  15      149.99      149.77      8.83 o 
   1   0  15        1.85        0.99      0.59 o 
   2   0  15       62.28       67.68      2.36 o 
   3   0  15        3.08        4.32      1.03 o 
   4   0  15       67.46       77.54      4.20 o 
  -7   1  15       17.67       15.93      0.72 o 
  -6   1  15       18.51       16.04      0.76 o 
  -5   1  15       63.27       65.43      1.78 o 
  -4   1  15      188.69      174.65      4.21 o 
  -3   1  15        3.63        4.30      1.16 o 
  -2   1  15      271.41      283.03      6.36 o 
  -1   1  15      161.47      158.73      4.24 o 
   0   1  15       91.72      102.40      2.89 o 
   1   1  15      101.32      100.62      3.38 o 
   2   1  15       50.76       53.03      2.82 o 
   3   1  15       33.30       33.87      1.73 o 
  -7   2  15       61.01       67.73      1.95 o 
  -6   2  15       38.16       39.86      1.45 o 
  -5   2  15       16.39       16.98      0.76 o 
  -4   2  15        8.56        6.18      0.55 o 
  -3   2  15       12.09       13.87      0.97 o 
  -2   2  15       99.55       98.77      3.18 o 
  -1   2  15      247.51      235.62      5.91 o 
   0   2  15       91.62       90.50      3.72 o 
   1   2  15       42.93       43.90      1.72 o 
   2   2  15      117.32      115.56      4.47 o 
   3   2  15       12.43       10.67      0.99 o 
  -6   3  15       86.85       82.55      2.38 o 
  -5   3  15       92.67       83.17      2.38 o 
  -4   3  15       38.28       42.42      1.45 o 
  -3   3  15       11.25       11.21      1.01 o 
  -1   3  15       77.43       78.44      2.64 o 
   0   3  15      136.59      132.17      3.72 o 
   1   3  15       30.24       29.81      1.60 o 
   2   3  15       74.29       75.01      3.03 o 
   3   3  15       23.70       26.57      1.59 o 
  -6   4  15       76.20       74.76      2.71 o 
  -5   4  15       33.64       41.13      1.34 o 
  -4   4  15       12.41       13.90      1.06 o 
  -3   4  15        0.95        0.84      0.46 o 
  -2   4  15       18.27       20.82      1.22 o 
  -1   4  15        9.49        9.85      0.69 o 
   0   4  15       37.05       38.81      1.42 o 
   1   4  15       65.19       60.71      1.91 o 
   2   4  15       71.45       76.76      4.59 o 
   3   4  15       40.58       42.95      3.17 o 
  -5   5  15       13.64       13.73      0.77 o 
  -4   5  15      100.43      102.56      2.89 o 
  -3   5  15       76.97       76.23      2.57 o 
  -2   5  15       20.03       19.62      1.06 o 
  -1   5  15       37.86       37.57      1.24 o 
   0   5  15        7.81       10.49      1.01 o 
   1   5  15       95.26       92.20      4.17 o 
   2   5  15       72.93       74.68      2.93 o 
  -5   6  15       60.11       60.12      1.96 o 
  -4   6  15       15.65       13.74      0.75 o 
  -3   6  15       11.98       13.37      0.96 o 
  -2   6  15      109.32      111.99      3.48 o 
  -1   6  15       91.94       85.49      2.40 o 
   0   6  15       19.35       17.08      0.80 o 
   1   6  15       49.28       51.57      2.25 o 
  -3   7  15        9.64        9.10      1.51 o 
  -2   7  15       18.90       18.05      1.19 o 
  -1   7  15       20.43       19.99      1.91 o 
  -3  -6  16       17.70       17.76      0.71 o 
  -2  -6  16       35.41       34.51      1.48 o 
  -1  -6  16       43.43       41.04      1.36 o 
  -4  -5  16      106.12      116.34      3.24 o 
  -3  -5  16       74.27       84.89      2.11 o 
  -2  -5  16       20.26       17.86      0.70 o 
  -1  -5  16       53.01       52.04      1.69 o 
   0  -5  16       10.48        9.52      0.63 o 
   1  -5  16       14.90       15.10      1.83 o 
  -5  -4  16       39.23       42.37      1.59 o 
  -4  -4  16       71.73       74.03      2.09 o 
  -3  -4  16        8.25       10.53      0.82 o 
  -2  -4  16       47.68       49.93      1.32 o 
  -1  -4  16        5.01        6.86      0.78 o 
   0  -4  16       40.99       44.46      1.84 o 
   1  -4  16       15.86       16.25      1.26 o 
  -5  -3  16       58.54       66.08      1.82 o 
  -4  -3  16       50.66       60.58      1.71 o 
  -3  -3  16      130.21      136.24      3.17 o 
  -2  -3  16       25.19       29.92      1.00 o 
  -1  -3  16       68.10       67.09      1.84 o 
   0  -3  16       27.73       27.81      1.21 o 
   1  -3  16      192.95      205.67      6.34 o 
   2  -3  16       35.53       36.28      2.34 o 
  -6  -2  16       11.77       10.14      0.85 o 
  -5  -2  16       12.63       11.32      0.68 o 
  -4  -2  16      113.48      111.75      2.78 o 
  -3  -2  16       54.77       57.76      1.54 o 
  -2  -2  16        1.83        0.57      0.58 o 
  -1  -2  16        4.20        3.47      0.64 o 
   0  -2  16        1.26        1.60      0.83 o 
   1  -2  16       28.12       28.39      1.18 o 
   2  -2  16        7.84        8.47      0.69 o 
  -6  -1  16        6.79        6.11      0.62 o 
  -5  -1  16       10.34       12.47      0.76 o 
  -4  -1  16       20.44       18.04      0.81 o 
  -3  -1  16       15.03       15.33      0.74 o 
  -2  -1  16        7.23        8.37      0.59 o 
  -1  -1  16       30.96       30.72      1.11 o 
   0  -1  16       62.48       61.12      1.85 o 
   1  -1  16       16.08       15.81      1.16 o 
   2  -1  16       55.98       56.14      2.82 o 
  -6   0  16       22.78       21.10      0.99 o 
  -5   0  16       33.71       25.84      2.01 o 
  -4   0  16       83.66       80.98      2.14 o 
  -3   0  16      106.99       98.99      2.56 o 
  -2   0  16        5.78        8.11      0.57 o 
  -1   0  16      136.82      136.29      3.46 o 
   0   0  16       19.71       14.07      0.80 o 
   1   0  16        8.36       10.83      0.88 o 
   2   0  16       14.47       14.23      1.01 o 
  -6   1  16        6.64        6.27      0.45 o 
  -5   1  16       10.49       12.28      0.69 o 
  -4   1  16       20.38       17.04      0.78 o 
  -3   1  16       14.90       13.61      0.73 o 
  -2   1  16        7.33        7.49      0.61 o 
  -1   1  16       31.37       31.98      1.25 o 
   0   1  16       61.83       59.61      2.37 o 
   1   1  16       16.60       16.27      1.08 o 
   2   1  16       55.22       52.67      2.61 o 
  -6   2  16       11.89       10.44      1.04 o 
  -5   2  16       12.19       11.59      0.81 o 
  -4   2  16      114.27      114.93      3.14 o 
  -3   2  16       54.52       55.68      1.81 o 
  -2   2  16        1.84        0.73      0.55 o 
  -1   2  16        4.11        3.84      0.93 o 
   0   2  16        1.27        2.16      0.70 o 
   1   2  16       28.20       31.39      2.21 o 
   2   2  16        7.82        9.15      0.78 o 
  -5   3  16       58.25       66.42      1.92 o 
  -4   3  16       51.31       62.27      1.84 o 
  -3   3  16      130.16      140.32      4.37 o 
  -2   3  16       25.67       29.33      1.39 o 
  -1   3  16       68.92       67.72      2.41 o 
   0   3  16       27.13       30.40      1.23 o 
   1   3  16      192.63      201.34      7.90 o 
   2   3  16       35.65       38.61      2.81 o 
  -5   4  16       39.63       43.57      1.50 o 
  -4   4  16       72.32       71.68      2.06 o 
  -3   4  16        8.67       11.22      0.82 o 
  -2   4  16       47.68       49.42      1.82 o 
  -1   4  16        5.00        6.18      0.67 o 
   0   4  16       40.88       44.09      1.58 o 
   1   4  16       15.67       16.84      0.89 o 
  -4   5  16      105.86      119.14      4.50 o 
  -3   5  16       74.54       83.21      5.34 o 
  -2   5  16       20.12       20.42      0.93 o 
  -1   5  16       52.99       53.05      1.63 o 
   0   5  16       10.46       10.99      0.84 o 
   1   5  16       14.84       11.82      1.20 o 
  -3   6  16       17.64       17.14      0.79 o 
  -2   6  16       35.72       37.63      1.33 o 
  -1   6  16       42.94       41.29      2.72 o 
  -3  -4  17       47.09       51.06      1.86 o 
  -2  -4  17        9.68       11.43      1.15 o 
  -1  -4  17      129.02      150.83      4.52 o 
  -4  -3  17      121.74      105.61      8.24 o 
  -3  -3  17       11.10       10.36      0.70 o 
  -2  -3  17       43.74       42.10      1.48 o 
  -1  -3  17       18.73       21.23      0.98 o 
   0  -3  17       26.92       27.52      1.51 o 
  -4  -2  17        9.61       10.88      0.75 o 
  -3  -2  17       14.37       14.48      0.86 o 
  -2  -2  17       27.47       30.46      1.18 o 
  -1  -2  17       59.77       54.39      1.57 o 
   0  -2  17        5.28        5.52      0.51 o 
   1  -2  17       95.23       93.43      2.73 o 
  -5  -1  17        2.40        2.21      0.48 o 
  -4  -1  17       61.14       60.94      1.89 o 
  -3  -1  17       68.49       72.04      1.81 o 
  -2  -1  17       69.58       72.16      2.06 o 
  -1  -1  17       62.55       64.21      1.88 o 
   0  -1  17       14.66       16.14      1.47 o 
   1  -1  17       20.81       18.25      1.17 o 
  -5   0  17        7.68        6.10      0.80 o 
  -4   0  17       13.91       11.25      0.68 o 
  -3   0  17       26.92       24.52      0.93 o 
  -2   0  17       90.76      104.31      2.98 o 
  -1   0  17       37.33       39.27      1.40 o 
   0   0  17       25.57       21.20      1.18 o 
   1   0  17        1.91        2.04      0.65 o 
  -5   1  17        2.29        2.23      0.47 o 
  -4   1  17       62.24       62.06      2.19 o 
  -3   1  17       68.76       71.17      2.10 o 
  -2   1  17       69.90       77.63      2.64 o 
  -1   1  17       62.24       64.44      2.35 o 
   0   1  17       14.80       14.61      1.01 o 
   1   1  17       20.94       18.67      3.24 o 
  -5   2  17       39.32       47.46      2.72 o 
  -4   2  17        9.76       13.24      0.94 o 
  -3   2  17       14.26       13.10      0.95 o 
  -2   2  17       27.39       29.96      1.48 o 
  -1   2  17       59.79       57.23      2.03 o 
   0   2  17        5.57        6.35      0.79 o 
   1   2  17       94.69       93.54      4.10 o 
  -4   3  17      122.44      107.10      3.39 o 
  -3   3  17       11.30       11.20      0.82 o 
  -2   3  17       43.68       43.80      1.62 o 
  -1   3  17       18.84       21.47      1.08 o 
   0   3  17       27.06       26.10      1.22 o 
  -3   4  17       47.24       50.05      3.09 o 
  -2   4  17        9.90       11.26      0.77 o 
  -1   4  17      128.89      137.86      7.20 o 
  -2  -1  18       31.56       35.14      1.52 o 
  -3   0  18        0.02       -0.63      0.71 o 
  -2   0  18       93.42       90.18      3.03 o 
  -1   0  18       18.70       20.95      2.14 o 
  -2   1  18       31.39       35.72      1.44 o 
                                                 
