# Supplementary material for: Crystal structure and Hirshfeld surface analysis of 3-oxours-12-ene-27a,28-dioic acid (quafrinoic acid)
Source: Acta Crystallogr E Crystallogr Commun. 2017 Apr 28;73(Pt 5):763–6. doi: 10.1107/S2056989017006077 (PMC5418801; doi:10.1107/S2056989017006077)
Supplement: Supplementary file 3 [file e-73-00763-Isup3.cml]

<?xml version="1.0" ?>
<cml>
<molecule id="m1">
  <atomArray>
    <atom id="a1" elementType="C"
          x2="-4.070000171661377" y2="0.16499998092651325" />
    <atom id="a2" elementType="C"
          x2="-5.403640171661377" y2="0.9349999809265128" />
    <atom id="a3" elementType="C"
          x2="-6.737434171661377" y2="0.16499998092651325" />
    <atom id="a4" elementType="C"
          x2="-6.737434171661377" y2="-1.375000019073486" />
    <atom id="a5" elementType="C"
          x2="-5.403640171661377" y2="-2.1450000190734855" />
    <atom id="a6" elementType="C"
          x2="-4.070000171661377" y2="-1.375000019073486" />
    <atom id="a7" elementType="C"
          x2="-2.736360171661377" y2="-2.1450000190734855" />
    <atom id="a8" elementType="C"
          x2="-1.4025661716613769" y2="-1.375000019073486" />
    <atom id="a9" elementType="C"
          x2="-1.4025661716613769" y2="0.16499998092651325" />
    <atom id="a10" elementType="C"
          x2="-2.736360171661377" y2="0.9349999809265128" />
    <atom id="a11" elementType="C"
          x2="-0.06892617166137693" y2="2.474999980926512" />
    <atom id="a12" elementType="C"
          x2="-1.4025661716613769" y2="3.2449999809265115" />
    <atom id="a13" elementType="C"
          x2="-2.736360171661377" y2="2.474999980926512" />
    <atom id="a14" elementType="C"
          x2="-0.06892617166137693" y2="0.9349999809265128" />
    <atom id="a15" elementType="C"
          x2="1.264713828338623" y2="0.16499998092651325" />
    <atom id="a16" elementType="C"
          x2="2.598507828338623" y2="0.9349999809265128" />
    <atom id="a17" elementType="C"
          x2="2.598507828338623" y2="2.474999980926512" />
    <atom id="a18" elementType="C"
          x2="1.264713828338623" y2="3.2449999809265115" />
    <atom id="a19" elementType="C"
          x2="2.5983538315098875" y2="5.555067739312918" />
    <atom id="a20" elementType="C"
          x2="1.2647229913357572" y2="4.784984119089473" />
    <atom id="a21" elementType="C"
          x2="3.932138668512753" y2="3.245083601149956" />
    <atom id="a22" elementType="C"
          x2="3.932061670098385" y2="4.785117480343159" />
    <atom id="a23" elementType="C"
          x2="2.5983538315098875" y2="7.095067739312918" />
    <atom id="a24" elementType="C"
          x2="-0.06895613049227811" y2="5.5549841190894735" />
    <atom id="a25" elementType="C"
          x2="4.0860336008237885" y2="2.07641865146863" />
    <atom id="a26" elementType="O"
          x2="4.0860336008237885" y2="0.53641865146863" />
    <atom id="a27" elementType="O"
          x2="5.573559373308954" y2="2.474999980926512" />
    <atom id="a28" elementType="C"
          x2="-0.06892617166137684" y2="-0.6050000190734872" />
    <atom id="a29" elementType="O"
          x2="1.2647529501666586" y2="-1.3750000190734872" />
    <atom id="a30" elementType="O"
          x2="-0.06892617166137674" y2="-2.1450000190734873" />
    <atom id="a31" elementType="C"
          x2="-1.4025661716613769" y2="1.7049999809265133" />
    <atom id="a32" elementType="C"
          x2="-3.6714188422034946" y2="1.6525257534116784" />
    <atom id="a33" elementType="O"
          x2="-8.224959944146542" y2="-1.7735813485313683" />
    <atom id="a34" elementType="C"
          x2="-6.737319293489412" y2="-2.915000019073486" />
    <atom id="a35" elementType="C"
          x2="-4.314695728634094" y2="-3.2339444621007685" />
  </atomArray>
  <bondArray>
    <bond atomRefs2="a1 a2" order="1" />
    <bond atomRefs2="a1 a6" order="1" />
    <bond atomRefs2="a1 a10" order="1" />
    <bond atomRefs2="a2 a3" order="1" />
    <bond atomRefs2="a3 a4" order="1" />
    <bond atomRefs2="a4 a5" order="1" />
    <bond atomRefs2="a5 a6" order="1" />
    <bond atomRefs2="a6 a7" order="1" />
    <bond atomRefs2="a7 a8" order="1" />
    <bond atomRefs2="a8 a9" order="1" />
    <bond atomRefs2="a13 a10" order="1" />
    <bond atomRefs2="a9 a10" order="1" />
    <bond atomRefs2="a9 a14" order="1" />
    <bond atomRefs2="a11 a12" order="2" />
    <bond atomRefs2="a11 a14" order="1" />
    <bond atomRefs2="a11 a18" order="1" />
    <bond atomRefs2="a12 a13" order="1" />
    <bond atomRefs2="a14 a15" order="1" />
    <bond atomRefs2="a15 a16" order="1" />
    <bond atomRefs2="a16 a17" order="1" />
    <bond atomRefs2="a17 a21" order="1" />
    <bond atomRefs2="a17 a18" order="1" />
    <bond atomRefs2="a20 a18" order="1" />
    <bond atomRefs2="a19 a20" order="1" />
    <bond atomRefs2="a19 a22" order="1" />
    <bond atomRefs2="a21 a22" order="1" />
    <bond atomRefs2="a19 a23" order="1">
      <bondStereo>H</bondStereo>
    </bond>
    <bond atomRefs2="a20 a24" order="1">
      <bondStereo>W</bondStereo>
    </bond>
    <bond atomRefs2="a17 a25" order="1">
      <bondStereo>W</bondStereo>
    </bond>
    <bond atomRefs2="a25 a26" order="2" />
    <bond atomRefs2="a25 a27" order="1" />
    <bond atomRefs2="a14 a28" order="1">
      <bondStereo>H</bondStereo>
    </bond>
    <bond atomRefs2="a28 a29" order="1" />
    <bond atomRefs2="a28 a30" order="2" />
    <bond atomRefs2="a9 a31" order="1">
      <bondStereo>W</bondStereo>
    </bond>
    <bond atomRefs2="a1 a32" order="1">
      <bondStereo>W</bondStereo>
    </bond>
    <bond atomRefs2="a4 a33" order="2" />
    <bond atomRefs2="a5 a34" order="1">
      <bondStereo>W</bondStereo>
    </bond>
    <bond atomRefs2="a5 a35" order="1">
      <bondStereo>H</bondStereo>
    </bond>
  </bondArray>
</molecule>
</cml>
